# Supplementary material for: Is the human chin a spandrel? Insights from an evolutionary analysis of ape craniomandibular form
Source: PLoS One. 2026 Jan 29;21(1):e0340278. doi: 10.1371/journal.pone.0340278 (PMC12854472; doi:10.1371/journal.pone.0340278)
Supplement: S3 Table — Taxon names match those in S1 Table. Trait names match landmark names found in S2 Table and Fig 2. (XLSX) [file pone.0340278.s003.xlsx]

## Sheet: Dataset 
		Cranial Traits																						MandibularTraits
Taxon	Sex	PNS-APET	APET-BA	BA-SP	SP-SP	SP-ZI	ZI-C/P3	IS-PNS	IS-C/P3	IS-SUB	SUB-C/P3	C/P3-C/P3	MT-MT	MT-IS	ZS-AM1	ZS-C/P3	IS-ZS	NA-SUB	NA-C/P3	IS-EAM	HOR-SB	PNS-HOR	SB-BA	CONL-CONM	CONL-GON	CONL-CONL	MFO-MFO	SIG-COR	COR-RAMA	RAMP-RAMA	GON-LIN	GON-GON	RAMA-MEN	ALV-INFR	M3-CP3	M3-M3	M1-M1	CP3-CP3	GNA-INFR	MO-LIN	INFR-MO	MEN-GNA	MEN-LIN	MEN-INFR	MEN-MEN	GNA-LIN	INFR-LIN
Pan troglodytes troglodytes	F	3.51392	3.5197	4.29658	4.2399	3.82427	3.71727	4.23554	3.55543	3.13935	3.5203	4.0292	3.71397	4.29119	3.83576	3.87753	4.16001	4.08428	4.38833	4.86621	2.32058	3.35948	3.247	3.04646	4.10352	4.60147	4.24904	2.8149	3.6062	3.77812	4.52795	4.36044	3.837	4.36314	3.74856	4.01795	3.93219	3.78824	3.45622	2.91706	2.06097	3.1747	3.14341	3.62467	3.76575	2.78244	3.12239
Pan troglodytes troglodytes	F	3.62118	3.437	4.21983	4.21127	3.89486	3.66836	4.26667	3.6171	3.28252	3.61754	4.06781	3.67917	4.32465	3.91908	3.96647	4.23747	4.05195	4.39401	4.8833	2.69684	3.31055	3.18219	3.07018	4.14758	4.64622	4.2781	2.60606	3.85985	3.78132	4.54411	4.43657	3.6262	4.37903	3.81054	4.04022	3.97047	3.82159	3.69136	2.93623	1.87438	3.39438	3.35396	3.78291	3.86786	3.06228	3.1268
Pan troglodytes troglodytes	F	3.61957	3.51463	4.24286	4.30294	3.89543	3.67465	4.34464	3.6456	3.3842	3.56013	4.01605	3.71416	4.37018	3.87622	3.9245	4.28476	4.01165	4.36104	4.93135	2.39055	3.36333	3.24091	2.99884	3.98632	4.63651	4.25944	2.79158	3.7781	3.79964	4.49566	4.31771	3.76589	4.31418	3.68249	3.93004	3.90997	3.77235	3.6924	3.03515	2.19583	3.21104	3.18404	3.70354	3.79794	2.97926	3.22508
Pan troglodytes troglodytes	F	3.53518	3.60694	4.25181	4.2511	3.89428	3.6534	4.28677	3.64939	3.20529	3.53493	4.03119	3.73182	4.31622	3.86129	3.90421	4.2653	4.16998	4.40552	4.8991	2.67861	3.16348	3.3101	3.00435	4.00063	4.6318	4.25168	2.76597	3.78425	3.77005	4.49801	4.49294	3.71179	4.33264	3.66196	4.0586	3.9148	3.80591	3.53067	2.84525	2.10166	3.19918	3.22632	3.68523	3.76764	2.79801	3.05932
Pan troglodytes troglodytes	F	3.51236	3.49392	4.33246	4.26106	3.93615	3.724	4.2499	3.59483	3.25737	3.56719	4.04849	3.82995	4.30551	3.9114	3.95572	4.24586	4.10009	4.41888	4.88502	2.23348	3.34576	3.261	3.06548	4.21754	4.6118	4.28723	2.76169	3.83852	3.78979	4.46044	4.5298	3.72204	4.31713	3.69621	4.00355	3.92814	3.81963	3.47681	3.03376	1.98531	3.16872	3.14214	3.65376	3.76283	2.72706	3.1639
Pan troglodytes troglodytes	F	3.54664	3.49149	4.26732	4.25287	3.8849	3.74572	4.28229	3.60976	3.31607	3.54231	3.99446	3.76614	4.35165	3.94374	3.95984	4.25273	4.08077	4.40139	4.91266	2.68713	3.16872	3.15369	2.9384	4.08442	4.71546	4.24876	2.98344	3.63409	3.77744	4.48762	4.35607	3.74792	4.26035	3.62155	3.9755	3.87128	3.75198	3.49319	3.00478	2.02138	3.25538	3.1663	3.69312	3.7588	2.74474	3.18486
Pan troglodytes troglodytes	F	3.56537	3.49611	4.22057	4.21837	3.92394	3.62417	4.22993	3.55283	3.11942	3.55107	4.01637	3.70348	4.27646	3.867	3.95244	4.18499	4.00305	4.347	4.8457	2.52911	3.35907	3.20015	2.99838	3.97363	4.58455	4.17798	2.51266	3.85162	3.80781	4.44473	4.29208	3.64395	4.23845	3.68463	3.97401	3.88716	3.80758	3.57639	2.9277	2.08221	3.18837	3.20897	3.70515	3.78179	2.90267	3.16717
Pan troglodytes troglodytes	F	3.55518	3.47934	4.2058	4.22923	3.98813	3.68931	4.2951	3.59315	3.28444	3.57841	4.06443	3.68708	4.33212	3.98086	4.0114	4.26453	4.13041	4.45295	4.88436	2.3997	3.37916	3.18037	3.12927	4.08417	4.67375	4.28688	2.88135	3.87713	3.8598	4.54658	4.54531	3.64378	4.33417	3.77466	3.99549	3.91444	3.81992	3.47426	2.79701	2.18194	3.30069	3.26385	3.6801	3.84345	3.01229	3.04696
Pan troglodytes troglodytes	F	3.6161	3.46331	4.26908	4.26241	3.88166	3.77205	4.28194	3.63418	3.08188	3.53548	4.00736	3.75294	4.33708	3.90102	3.91407	4.15495	4.09557	4.40272	4.90127	2.54656	3.3319	3.23331	3.02688	4.08317	4.64541	4.22998	2.84813	3.95444	3.81869	4.52863	4.44549	3.81949	4.36119	3.73834	3.99738	3.83388	3.74209	3.56699	2.78051	1.9979	3.15874	3.14131	3.63411	3.72298	3.00436	2.95444
Pan troglodytes troglodytes	F	3.66199	3.47258	4.27229	4.27512	3.85499	3.72192	4.20607	3.59926	2.97549	3.52029	4.01692	3.76523	4.28324	3.87328	3.88943	4.1748	4.09295	4.37156	4.90912	2.42612	3.47156	3.19667	3.00128	4.12729	4.61715	4.24668	2.76502	3.95954	3.89324	4.54523	4.40362	3.69032	4.22506	3.71867	4.04537	3.91509	3.73826	3.52803	2.89251	2.03691	3.24523	3.21139	3.68945	3.76368	2.88875	3.10525
Pan troglodytes troglodytes	F	3.5065	3.49338	4.21056	4.18857	3.87231	3.60691	4.22614	3.60015	3.25002	3.58043	3.97578	3.65002	4.27307	3.92802	3.95899	4.20724	4.09052	4.41468	4.84769	2.48002	3.21817	3.23343	3.08691	4.15281	4.6521	4.1849	3.04448	3.80018	3.7995	4.51356	4.33418	3.77509	4.30076	3.69523	3.97275	3.86857	3.74864	3.59192	2.71077	2.08681	3.16157	3.21149	3.67811	3.74736	2.98026	3.01215
Pan troglodytes troglodytes	F	3.52427	3.68973	4.33114	4.21529	3.94446	3.6498	4.30209	3.59109	3.04421	3.49141	4.02807	3.7161	4.33486	3.86588	3.90598	4.21321	4.1117	4.36206	4.87814	2.4698	3.31547	3.37219	2.95682	3.97482	4.61568	4.33043	2.67267	3.83085	3.83025	4.52228	4.50606	3.63192	4.37692	3.77244	4.05572	3.90563	3.81887	3.69228	3.03746	2.15957	3.30069	3.25386	3.73874	3.84396	2.89774	3.23785
Pan troglodytes troglodytes	F	3.59414	3.54168	4.14346	4.26127	3.94901	3.64374	4.23236	3.59785	3.27719	3.63364	4.13163	3.88567	4.27288	3.92115	3.96868	4.19356	3.96469	4.36631	4.90064	2.19035	3.36548	3.38576	3.09056	4.1126	4.64519	4.2107	2.97673	3.90623	3.8671	4.52416	4.2778	3.83081	4.32733	3.78366	3.93066	3.92701	3.7723	3.76023	3.14136	1.91425	3.09938	3.05663	3.6452	3.6309	3.02347	3.26818
Pan troglodytes troglodytes	F	3.47716	3.59789	4.25709	4.16881	3.81724	3.76816	4.25749	3.48403	3.4127	3.49674	3.97614	3.64542	4.25038	3.99735	4.05196	4.27162	4.14395	4.46867	4.90602	2.35237	3.38782	3.29029	3.10699	4.15117	4.6337	4.28733	2.90992	3.77005	3.78539	4.48365	4.31869	3.74484	4.32187	3.65569	3.95034	3.81007	3.70939	3.56758	2.91502	1.9624	3.30466	3.18932	3.69707	3.74141	2.88901	3.10409
Pan troglodytes troglodytes	F	3.62903	3.43625	4.21474	4.25158	3.83018	3.89131	4.21842	3.51921	3.35361	3.58399	3.97571	3.7063	4.28736	3.9749	4.02282	4.25002	4.00188	4.41307	4.86105	2.40045	3.44435	3.25792	2.93931	3.98157	4.58972	4.31187	2.48799	3.84906	3.86958	4.52268	4.41956	3.48405	4.31718	3.67592	3.97765	3.82142	3.69399	3.54536	3.02513	2.01372	3.35802	3.29631	3.76613	3.87093	2.74452	3.19602
Pan troglodytes troglodytes	F	3.59506	3.55289	4.29922	4.24455	3.92034	3.8144	4.35423	3.62422	3.42123	3.62952	4.03359	3.73284	4.3824	3.97628	4.04838	4.32697	4.08483	4.44634	4.97709	2.37478	3.47147	3.20967	3.05463	4.21838	4.64007	4.33061	2.7662	3.86302	3.92557	4.54317	4.48682	3.84466	4.38765	3.79183	3.98382	3.90268	3.77296	3.54604	3.13199	1.93552	3.07056	3.15275	3.7072	3.68067	2.92539	3.24558
Pan troglodytes troglodytes	F	3.55505	3.5208	4.26035	4.23507	3.78174	3.73324	4.27445	3.5769	3.14098	3.49586	3.94208	3.7392	4.33129	3.80976	3.9133	4.2089	4.11179	4.38984	4.88742	2.40282	3.33808	3.17458	3.04098	3.90257	4.59987	4.28047	2.87794	3.84312	3.72382	4.50013	4.44145	3.8402	4.36639	3.73504	3.95813	3.87041	3.67505	3.66452	3.04441	2.01947	3.06709	3.06599	3.6217	3.6653	2.86843	3.17425
Pan troglodytes troglodytes	F	3.56437	3.48692	4.21346	4.21615	3.87678	3.69886	4.27742	3.60194	3.37839	3.53471	4.00967	3.71882	4.29628	3.90831	3.96415	4.27976	4.06989	4.39567	4.90801	2.25769	3.36789	3.30373	3.20843	3.99761	4.70886	4.32695	2.92932	3.78071	3.71837	4.52002	4.42476	3.71573	4.34906	3.6956	3.96369	3.88439	3.77666	3.59029	2.82051	2.23449	3.24422	3.26175	3.73381	3.7499	2.80111	3.10905
Pan troglodytes troglodytes	F	3.55068	3.43437	4.17954	4.17548	3.89988	3.65991	4.20327	3.50479	3.2134	3.52018	3.96913	3.70453	4.28019	3.90324	3.96748	4.20106	4.06372	4.40387	4.86498	2.53753	3.25722	3.14644	3.08664	4.06879	4.68551	4.31145	2.80116	3.76856	3.82635	4.50538	4.43801	3.84986	4.35716	3.72626	3.99593	3.86451	3.71961	3.6712	3.04221	2.10271	3.08301	3.10982	3.67049	3.72383	2.84513	3.26257
Pan troglodytes troglodytes	F	3.64882	3.55912	4.25476	4.20116	3.95002	3.67385	4.28646	3.54605	3.30249	3.53683	3.97479	3.735	4.32357	3.88097	3.95926	4.24331	4.08471	4.4019	4.92805	2.46071	3.4917	3.22386	3.12529	4.08621	4.63992	4.31815	2.92568	3.75385	3.89326	4.51292	4.37643	3.75947	4.32346	3.67807	3.97285	3.82515	3.6856	3.60021	2.93776	2.00951	3.18069	3.13232	3.61905	3.72848	2.87927	3.12901
Pan troglodytes troglodytes	M	3.65523	3.57567	4.31247	4.27419	3.97491	3.64687	4.25066	3.6188	3.34689	3.58127	4.11952	3.76341	4.29315	3.92601	3.97745	4.27003	4.12634	4.44539	4.94709	2.72506	3.4058	3.26183	3.15746	4.02689	4.69833	4.35576	2.50443	3.95606	3.9188	4.59129	4.53411	3.808	4.3413	3.69302	4.09304	3.98192	3.85624	3.56997	2.95217	1.81945	3.30879	3.23283	3.63821	3.87148	2.80588	3.1236
Pan troglodytes troglodytes	M	3.6285	3.48127	4.20835	4.32601	4.00468	3.63785	4.27148	3.56099	3.14757	3.49675	4.01613	3.66628	4.30411	3.87273	3.89586	4.17592	4.09253	4.38835	4.91844	2.44577	3.38294	3.24266	3.10828	4.07681	4.64958	4.27328	2.8441	3.73674	3.84452	4.5541	4.35737	3.70494	4.37779	3.70386	3.95452	3.90778	3.81664	3.51668	2.84143	2.02951	3.21754	3.22979	3.73266	3.77737	2.87615	3.10117
Pan troglodytes troglodytes	M	3.69095	3.52031	4.2529	4.26828	4.06619	3.58552	4.30492	3.69963	3.27829	3.61889	4.04522	3.64286	4.30272	3.99033	3.99125	4.29636	4.09767	4.40091	4.95974	2.44186	3.41814	3.27107	3.16043	4.28361	4.66631	4.24588	2.79876	3.80841	3.97339	4.57397	4.39525	3.7831	4.34528	3.70975	3.96036	3.84718	3.79933	3.82747	3.07039	1.8905	3.16164	3.1843	3.72129	3.75321	3.14383	3.22002
Pan troglodytes troglodytes	M	3.5574	3.52867	4.28757	4.2055	3.85536	3.63032	4.23224	3.54644	2.95366	3.44163	3.94116	3.78584	4.26615	3.87849	3.88323	4.15088	4.06746	4.33722	4.85946	2.32216	3.33056	3.30691	3.12678	4.24934	4.65834	4.29503	2.63802	3.88003	3.91745	4.54759	4.25476	3.875	4.38181	3.71609	3.9629	3.82679	3.74374	3.49932	2.9738	1.87484	3.04891	3.01611	3.5561	3.66042	2.57726	3.16693
Pan troglodytes troglodytes	M	3.56627	3.46529	4.22263	4.28902	3.94001	3.84843	4.37765	3.56901	3.57509	3.66587	4.01775	3.81017	4.36294	4.09951	4.14646	4.38277	4.11246	4.50797	4.97714	2.17349	3.40982	3.24375	3.10367	3.94009	4.66805	4.27889	2.78096	3.94276	4.01169	4.62345	4.42521	3.76919	4.31568	3.68551	3.97352	3.83363	3.76681	3.82215	3.24301	1.78418	3.22926	3.2556	3.78209	3.85465	2.95354	3.31418
Pan troglodytes troglodytes	M	3.68252	3.42259	4.21228	4.30914	4.07736	3.77062	4.33622	3.70593	3.31173	3.671	4.18467	3.73699	4.35336	4.0168	4.06815	4.35991	4.27399	4.54816	4.97833	2.7479	3.35672	3.09911	3.20653	4.25105	4.78105	4.39891	2.64048	3.91142	3.96258	4.50133	4.50811	3.70716	4.36164	3.75271	4.04183	3.97156	3.9046	3.70095	3.20963	2.16626	3.31552	3.19899	3.78525	3.83683	3.01735	3.37617
Pan troglodytes troglodytes	M	3.66596	3.59037	4.23675	4.27327	3.88068	3.95937	4.37914	3.55184	3.48785	3.61846	4.06793	3.68088	4.38197	4.07512	4.11079	4.39606	4.15852	4.49708	4.98099	2.52663	3.47857	3.27395	3.10922	3.98236	4.6539	4.33895	2.64832	3.84696	3.98402	4.66933	4.48556	3.67958	4.33327	3.77814	4.0144	3.91753	3.87792	3.61695	2.87864	1.9432	3.40914	3.43174	3.85453	3.91344	3.05641	3.00487
Pan troglodytes troglodytes	M	3.56044	3.54969	4.23607	4.29	3.92214	3.82803	4.28512	3.63578	3.28607	3.62002	4.06316	3.68203	4.31416	4.0256	4.05624	4.29245	4.23231	4.54474	4.97369	2.47327	3.32144	3.31857	3.05567	4.14847	4.71903	4.3352	2.84013	3.83801	4.02021	4.637	4.54231	3.66965	4.34338	3.72897	3.99893	3.91264	3.85444	3.61095	2.93122	2.0261	3.38846	3.28402	3.78339	3.82438	3.06459	3.14426
Pan troglodytes troglodytes	M	3.70719	3.61098	4.22849	4.18379	3.98877	3.53416	4.27365	3.65103	3.27654	3.61689	4.10643	3.5866	4.31936	3.88704	3.93896	4.23975	4.03391	4.39957	4.92106	2.20848	3.57008	3.36176	3.10723	4.21186	4.63435	4.26203	2.71839	3.85835	3.88506	4.5319	4.45448	3.77594	4.36111	3.75871	3.98843	3.9309	3.86317	3.6012	3.03579	2.17037	3.25707	3.14778	3.65741	3.77578	2.94818	3.23172
Pan troglodytes troglodytes	M	3.77509	3.63951	4.27963	4.21705	3.91111	3.6737	4.30465	3.59499	3.14401	3.529	4.03155	3.80373	4.36751	3.97412	3.98621	4.25557	4.16822	4.43603	4.96169	2.57667	3.49694	3.35439	3.03064	4.17574	4.69564	4.28509	2.86815	3.81598	3.95438	4.58717	4.42081	3.67119	4.3623	3.75936	3.97043	3.80346	3.74239	3.50134	3.02973	2.13741	3.2112	3.21556	3.75214	3.82056	2.67601	3.22817
Pan troglodytes troglodytes	M	3.56759	3.57411	4.18461	4.22736	3.91559	3.57201	4.26277	3.62296	3.25516	3.5491	4.04202	3.61634	4.27913	3.88668	3.93695	4.25933	4.11088	4.42115	4.90817	2.69449	3.30891	3.23957	3.10688	4.2032	4.63491	4.29216	2.79704	3.70093	3.90846	4.49693	4.43058	3.64801	4.35513	3.71699	3.9805	3.88311	3.76396	3.59359	3.03319	2.03253	3.21741	3.17455	3.69954	3.77542	2.8773	3.23568
Pan troglodytes troglodytes	M	3.60175	3.53678	4.22042	4.29035	3.95696	3.69177	4.36511	3.69319	3.39307	3.59689	4.13751	3.61848	4.39641	3.9139	3.97024	4.30805	4.16137	4.46192	4.96185	2.41021	3.39726	3.21622	2.9153	4.07194	4.60618	4.35108	2.77665	3.97765	3.9217	4.55685	4.68058	3.70951	4.42494	3.77143	4.0418	3.92357	3.88587	3.68814	3.1639	2.0621	3.36333	3.31885	3.84289	3.85591	2.88216	3.31392
Pan troglodytes troglodytes	M	3.59789	3.50052	4.16662	4.13922	3.9725	3.8118	4.34618	3.61405	3.43854	3.61945	4.07904	3.66442	4.35213	4.07097	4.11704	4.39911	4.21172	4.5167	4.97291	2.13191	3.41208	3.30369	3.05984	4.1088	4.62639	4.20166	2.73914	3.97195	3.94073	4.59676	4.44874	3.74934	4.35216	3.73715	4.04314	3.97052	3.96844	3.67169	3.11113	2.13129	3.4519	3.34035	3.7719	3.90808	3.16313	3.2415
Pan troglodytes troglodytes	M	3.78498	3.58986	4.32198	4.28714	3.98512	3.78775	4.34176	3.7211	3.44999	3.71321	4.1169	3.64334	4.37279	4.01359	4.06124	4.35365	4.16783	4.52427	5.0002	2.32044	3.61377	3.3306	3.05746	4.15659	4.70099	4.28542	2.63533	3.81236	3.99487	4.59686	4.46409	3.78222	4.42364	3.80847	4.01099	3.9277	3.85129	3.6012	2.98423	2.13322	3.23802	3.31813	3.81452	3.78906	3.02383	3.19065
Pan troglodytes troglodytes	M	3.72374	3.49062	4.28422	4.25769	3.93971	3.89029	4.43767	3.71913	3.48741	3.66241	4.15366	3.82197	4.4496	4.10189	4.14608	4.42229	4.32691	4.60953	5.04099	2.63839	3.43024	3.2647	3.23528	4.18275	4.80531	4.35725	2.82672	3.93897	4.03505	4.42611	4.52154	3.74592	4.27401	3.50896	3.93284	3.85976	3.88542	3.61221	3.45443	2.01931	3.32464	3.11976	3.74086	3.73451	3.24644	3.52584
Pan troglodytes troglodytes	M	3.7448	3.56692	4.19932	4.16901	3.92479	3.80504	4.27214	3.65429	3.29564	3.62602	4.15384	3.7482	4.31795	3.99169	4.03232	4.28855	4.22336	4.51679	4.97346	2.53711	3.54108	3.24914	3.20131	4.23792	4.76015	4.41053	2.72539	4.01463	4.0351	4.62557	4.52222	3.6625	4.41079	3.72733	4.04051	3.98404	3.9229	3.77163	3.28507	2.01019	3.39489	3.3213	3.88153	3.91008	2.93863	3.41965
Pan troglodytes troglodytes	M	3.62556	3.54944	4.17487	4.09979	3.87563	3.82429	4.26058	3.5632	3.24817	3.47438	4.03454	3.56421	4.29442	3.99376	4.04909	4.32931	4.19169	4.44178	4.94071	2.52086	3.45805	3.22478	3.19527	4.14929	4.76687	4.30041	2.69809	3.88946	3.97762	4.56946	4.54653	3.77793	4.34	3.8017	4.01907	3.9713	3.95477	3.75272	2.98512	1.73105	3.25762	3.29052	3.74103	3.7997	3.27275	3.04137
Pan troglodytes troglodytes	M	3.62915	3.52618	4.18879	4.22618	3.91008	3.66143	4.30649	3.76048	3.22638	3.71216	4.13146	3.69301	4.3037	3.94121	3.96603	4.25434	4.15375	4.45051	4.93985	2.8397	3.19095	3.29737	3.11519	4.06172	4.71646	4.261	2.79555	3.83115	3.93336	4.59554	4.54482	3.80606	4.39587	3.79824	3.99244	3.91406	3.86133	3.6801	3.00226	2.14519	3.26604	3.21884	3.72578	3.75427	3.11317	3.18806
Pan troglodytes troglodytes	M	3.61963	3.40716	4.23538	4.34164	3.77249	3.88725	4.24261	3.61073	3.47262	3.72552	4.06885	3.69432	4.27664	4.01656	4.06052	4.27464	4.02169	4.45683	4.91343	2.3477	3.48127	3.12412	3.0423	4.0376	4.65892	4.27795	2.45493	3.75426	3.84704	4.52482	4.38191	3.71561	4.31017	3.66835	3.98583	3.94334	3.77828	3.60206	3.14762	2.04973	3.2312	3.1754	3.7069	3.82716	2.76521	3.22765
Pan troglodytes troglodytes	M	3.59114	3.53796	4.22913	4.17667	3.82227	3.67753	4.28812	3.63593	2.99212	3.52896	4.066	3.69423	4.29713	3.95649	4.02267	4.2739	4.23767	4.44182	4.93541	2.37653	3.44804	3.21063	3.15618	4.13085	4.77099	4.35022	2.74145	3.84439	3.9479	4.58768	4.62002	3.56848	4.33736	3.70719	3.97409	3.89872	3.87909	3.58987	3.11104	2.13447	3.20817	3.27772	3.77623	3.854	2.78202	3.19992
Pan troglodytes schweinfurthii	F	3.60741	3.47859	4.20355	4.24708	3.8657	3.68625	4.20026	3.52047	2.99481	3.47367	3.95043	3.78052	4.25457	3.85151	3.91977	4.15529	4.04245	4.33149	4.85427	2.53354	3.30565	3.23688	3.01471	4.04213	4.5742	4.25316	2.82433	3.68063	3.66738	4.42607	4.45271	3.72235	4.28755	3.69075	3.9446	3.82429	3.68069	3.49129	2.78865	1.87857	3.1163	3.22021	3.65164	3.73266	2.81407	2.96949
Pan troglodytes schweinfurthii	F	3.61586	3.49859	4.27302	4.30682	3.98037	3.73044	4.35417	3.63763	3.30521	3.60101	4.05488	3.81384	4.35964	3.89492	3.97952	4.26329	4.13262	4.4565	4.95608	2.49669	3.23449	3.36426	3.19428	4.16053	4.70704	4.37959	2.93549	3.92153	3.80583	4.4824	4.56542	3.8582	4.38658	3.77007	4.05089	3.93793	3.77527	3.59073	3.05953	1.90971	3.17008	3.14831	3.64057	3.79665	2.83249	3.19967
Pan troglodytes schweinfurthii	F	3.61311	3.5264	4.25717	4.24639	4.02342	3.72692	4.29176	3.51562	3.29852	3.5418	3.96574	3.73309	4.3106	3.96742	4.02504	4.2927	4.11624	4.43549	4.93403	2.541	3.27008	3.37634	3.1591	4.09186	4.6786	4.36223	2.95757	3.87282	3.78066	4.53104	4.39115	3.78809	4.36139	3.72363	3.95441	3.87739	3.76545	3.59367	2.80677	2.09193	3.17207	3.2583	3.69494	3.74049	3.05601	2.98351
Pan troglodytes schweinfurthii	F	3.64918	3.51275	4.2117	4.23791	3.99974	3.80404	4.3178	3.59017	3.35467	3.63084	4.00769	3.62913	4.31759	4.03446	4.09477	4.33554	4.1428	4.47705	4.98114	2.69954	3.36384	3.31594	3.21239	4.04281	4.65808	4.25853	2.91671	3.94197	3.99897	4.5821	4.43861	3.81613	4.35067	3.75125	3.95827	3.93024	3.82167	3.70124	3.12805	2.00814	3.17467	3.16088	3.70422	3.78472	2.9255	3.26176
Pan troglodytes schweinfurthii	F	3.60206	3.52009	4.26588	4.29983	3.97124	3.79608	4.26138	3.5542	3.13034	3.49281	3.97839	3.7581	4.31931	3.9909	4.01551	4.24214	4.19698	4.45355	4.93723	2.41024	3.36297	3.30801	3.27489	4.1032	4.67949	4.35389	3.02164	3.94834	3.92048	4.57048	4.582	3.76283	4.37018	3.74059	4.00732	3.86565	3.73243	3.67827	2.9353	1.87924	3.13984	3.22076	3.68158	3.78522	3.01202	3.08358
Pan troglodytes schweinfurthii	F	3.55902	3.52496	4.19192	4.26864	3.85087	3.83245	4.2912	3.49214	3.2152	3.48283	3.92752	3.83168	4.33294	3.9349	3.98059	4.2274	4.02082	4.35305	4.92823	2.41683	3.29191	3.24333	3.13001	3.96741	4.71531	4.35282	2.91097	3.7221	3.89286	4.53331	4.51908	3.75803	4.29145	3.68932	4.00393	3.85905	3.68713	3.56298	2.91233	2.01554	3.17964	3.11262	3.58162	3.73984	2.84921	3.09344
Pan troglodytes schweinfurthii	F	3.59388	3.38494	4.12122	4.23494	3.83238	3.84372	4.31665	3.59624	3.39381	3.58334	3.99829	3.6815	4.32646	4.03033	4.07185	4.30053	4.06953	4.43718	4.92169	2.42265	3.26833	3.19385	2.90445	3.97787	4.60597	4.24594	2.95277	3.78841	3.80071	4.48735	4.42061	3.83588	4.32828	3.72846	3.94523	3.82175	3.737	3.71202	3.09564	1.99695	3.06869	3.08407	3.65907	3.64081	2.97928	3.22155
Pan troglodytes schweinfurthii	F	3.44523	3.41088	4.15792	4.16739	3.77541	3.63078	4.21192	3.4901	3.31743	3.46154	3.89475	3.62136	4.22145	3.8235	3.88755	4.18403	3.93351	4.30496	4.8291	2.20282	3.28596	3.14303	3.02912	3.92141	4.55435	4.15488	2.77786	3.80236	3.65318	4.42556	4.42444	3.74656	4.29114	3.67367	3.928	3.84609	3.68709	3.66915	2.89771	1.89326	3.11086	3.02501	3.57852	3.62778	2.95018	3.0993
Pan troglodytes schweinfurthii	F	3.614	3.38848	4.21953	4.29552	3.9013	3.82215	4.30047	3.53677	3.25553	3.51941	3.95798	3.73325	4.33902	3.89417	3.96732	4.25478	4.02883	4.35834	4.93781	2.20028	3.35354	3.21543	3.18964	4.10457	4.67591	4.29436	2.84423	3.9381	3.79817	4.45288	4.39171	3.79236	4.36223	3.76279	3.96468	3.84054	3.6886	3.68127	3.04419	1.8706	3.13643	3.13196	3.66593	3.73592	2.87941	3.17376
Pan troglodytes schweinfurthii	F	3.52288	3.41301	4.20655	4.27484	3.89573	3.69191	4.23965	3.55629	3.10499	3.53621	4.06394	3.72629	4.27195	3.87992	3.93644	4.18932	4.12318	4.39845	4.88581	2.45918	3.19807	3.22012	3.13228	4.06179	4.67504	4.3018	2.83347	3.76449	3.76484	4.41422	4.49661	3.73349	4.3612	3.72951	3.98732	3.90613	3.82599	3.60193	3.0858	1.87073	3.14476	3.11249	3.62752	3.72723	2.83196	3.20298
Pan troglodytes schweinfurthii	F	3.50038	3.40075	4.19608	4.16961	3.79211	3.5083	4.15816	3.44652	2.81605	3.33534	3.85758	3.53404	4.2	3.65731	3.71665	3.98212	3.98235	4.24153	4.77951	2.38798	3.2823	3.1114	3.04932	4.05225	4.49784	4.25984	2.73067	3.62797	3.71986	4.39407	4.55526	3.68639	4.21467	3.67704	3.94167	3.80434	3.63907	3.48591	2.94059	1.82945	3.11241	3.12858	3.56918	3.75207	2.58125	3.08915
Pan troglodytes schweinfurthii	F	3.62926	3.47967	4.23135	4.22562	3.91953	3.78303	4.30874	3.62183	3.43697	3.63205	4.03749	3.6699	4.36671	4.0032	4.05638	4.31488	4.07953	4.44209	4.94876	2.52814	3.28795	3.35224	3.16175	4.0798	4.64742	4.34612	3.04102	3.8009	3.85118	4.5035	4.42087	3.80625	4.37392	3.79853	4.005	3.9467	3.84953	3.67702	3.07393	1.94505	3.12397	3.11232	3.66292	3.74836	2.89775	3.20184
Pan troglodytes schweinfurthii	F	3.45542	3.41262	4.17182	4.22605	3.87875	3.65372	4.22103	3.49592	3.18955	3.50683	3.92067	3.64894	4.26913	3.79016	3.85376	4.14765	3.9567	4.30605	4.82431	2.65469	2.95046	3.21875	2.88134	4.05347	4.53977	4.18136	2.80955	3.53039	3.73923	4.42576	4.40763	3.74	4.29932	3.69835	3.90172	3.7827	3.65188	3.63843	3.04009	1.94954	3.07248	3.09699	3.6615	3.66874	2.91352	3.1749
Pan troglodytes schweinfurthii	F	3.53864	3.56641	4.19192	4.33379	3.92965	3.82493	4.26372	3.54093	3.21688	3.55827	3.97428	3.67802	4.27767	3.97604	4.07067	4.27834	4.09435	4.44516	4.94089	2.8605	3.09507	3.37341	3.29848	4.17525	4.73361	4.32714	3.02627	3.66657	3.83172	4.57271	4.52235	3.82004	4.3326	3.69772	3.97866	3.89884	3.74104	3.56917	2.91803	2.02881	3.30167	3.29566	3.73125	3.79977	2.94909	2.99771
Pan troglodytes schweinfurthii	F	3.47426	3.46519	4.1196	4.15708	3.86042	3.73372	4.25951	3.495	3.31799	3.56342	3.96985	3.57257	4.2712	3.97265	4.03049	4.2809	4.07941	4.41741	4.88175	2.45938	3.2191	3.20124	3.06664	3.99071	4.58457	4.21489	2.76649	3.72234	3.80034	4.45231	4.38816	3.72815	4.28973	3.7063	3.92209	3.86108	3.72064	3.53575	3.04368	1.8839	3.155	3.09251	3.60929	3.67211	2.86959	3.10238
Pan troglodytes schweinfurthii	F	3.61239	3.52499	4.28568	4.28252	3.90051	3.85911	4.29176	3.57788	3.47009	3.63193	4.03129	3.75942	4.32976	4.06902	4.10136	4.36257	4.14299	4.49924	4.95737	2.13957	3.47999	3.31474	3.29317	4.19278	4.74388	4.35098	2.95789	4.02231	3.85266	4.49095	4.56923	3.72486	4.33204	3.74703	3.96354	3.89993	3.81493	3.73046	3.08339	2.08456	3.17343	3.2108	3.74607	3.74764	3.03377	3.24896
Pan troglodytes schweinfurthii	F	3.56103	3.50728	4.2005	4.24209	3.90448	3.72764	4.29963	3.59656	3.36094	3.60929	4.04096	3.79512	4.3354	3.94024	3.9999	4.28279	4.03879	4.39861	4.92409	2.73344	3.25471	3.12443	3.12839	4.06468	4.66485	4.3307	2.83632	3.84848	3.74628	4.4656	4.47325	3.82054	4.35385	3.76062	3.99437	3.88253	3.7991	3.67754	3.0365	2.09585	3.12533	3.14736	3.66934	3.74633	2.98796	3.19323
Pan troglodytes schweinfurthii	F	3.62884	3.40815	4.16259	4.20549	3.9179	3.70219	4.28048	3.56587	3.19479	3.50287	3.9883	3.62523	4.31654	3.92257	3.97607	4.23828	4.0728	4.37823	4.90221	2.24495	3.44038	3.07898	3.17678	4.08933	4.6487	4.25542	3.04081	3.78144	3.79818	4.57692	4.45441	3.77077	4.36567	3.77708	3.92336	3.83414	3.71688	3.50796	2.87026	1.86005	3.22862	3.25241	3.72198	3.75429	2.79087	3.00884
Pan troglodytes schweinfurthii	F	3.48897	3.55382	4.17043	4.20866	3.8252	3.86961	4.21934	3.48734	3.4733	3.6188	4.01224	3.76029	4.27176	4.06206	4.0896	4.3128	4.0772	4.46699	4.8806	2.24993	3.34335	3.33232	3.13564	4.04353	4.6622	4.33514	2.8797	3.85431	3.73499	4.47915	4.54291	3.89931	4.36691	3.72214	4.04171	3.92723	3.79888	3.65308	3.04409	1.7814	3.24136	3.18999	3.66415	3.80526	2.83914	3.15593
Pan troglodytes schweinfurthii	F	3.48516	3.50367	4.21354	4.20689	3.74297	3.77502	4.25424	3.47829	3.22619	3.4539	3.93473	3.65797	4.25475	4.0104	4.03206	4.24713	4.11698	4.41542	4.86158	2.77321	3.06163	3.29219	3.20697	4.06316	4.61055	4.26267	2.77649	3.90687	3.79146	4.45144	4.49179	3.74113	4.31268	3.7397	3.94184	3.84752	3.70331	3.57886	3.02466	1.87353	3.06598	3.09535	3.6193	3.71418	2.75151	3.17104
Pan troglodytes schweinfurthii	M	3.52499	3.54203	4.27876	4.1918	3.97062	3.58907	4.32029	3.67243	3.2902	3.55424	4.12428	3.69038	4.34659	3.95626	3.92841	4.24186	3.97758	4.31216	4.91847	2.46976	3.20575	3.34175	3.1165	4.22046	4.65938	4.21629	3.01996	3.81553	3.91381	4.53812	4.53977	3.79933	4.39086	3.66004	4.02452	3.93979	3.87632	3.6594	3.16487	2.23632	3.21287	3.1605	3.67912	3.79848	2.95678	3.39897
Pan troglodytes schweinfurthii	M	3.68194	3.41918	4.22265	4.32333	4.12243	3.71159	4.40286	3.73916	3.41577	3.71197	4.16664	3.77077	4.41074	4.04483	4.09072	4.37669	4.21249	4.52482	5.02364	2.57015	3.29933	3.27945	3.18877	4.21433	4.75201	4.39958	3.15323	3.87309	3.93643	4.59533	4.47393	3.7971	4.44577	3.81498	4.05968	3.98034	3.85574	3.79531	2.94142	2.12568	3.42407	3.3343	3.78888	3.8834	3.14535	3.20689
Pan troglodytes schweinfurthii	M	3.56671	3.45891	4.2259	4.15091	3.80533	3.66821	4.24801	3.59354	3.21303	3.58174	4.05033	3.73687	4.27269	3.85362	3.90065	4.17211	3.95989	4.33192	4.86266	2.42821	3.20356	3.31971	3.15898	4.07965	4.66262	4.40153	2.93968	3.65108	3.86732	4.56248	4.53472	3.70501	4.35187	3.6996	4.019	3.97606	3.79702	3.65836	2.73282	1.86455	3.32108	3.32004	3.7066	3.85265	3.12571	2.9307
Pan troglodytes schweinfurthii	M	3.63745	3.58188	4.24172	4.19752	3.94624	3.59773	4.3369	3.68334	3.26049	3.56791	4.07363	3.72611	4.38102	3.92604	3.95736	4.25863	4.07455	4.3721	4.96012	2.65003	3.37659	3.34112	3.31008	4.13275	4.69777	4.33516	2.76206	3.91643	3.86897	4.55207	4.57697	3.75419	4.36437	3.73113	4.08343	3.98449	3.85139	3.69327	2.95449	1.95052	3.31296	3.31743	3.80132	3.8769	3.0185	3.17766
Pan troglodytes schweinfurthii	M	3.71747	3.5067	4.23585	4.22975	4.05862	3.6532	4.33254	3.70556	3.23558	3.64013	4.14044	3.70814	4.38704	4.04832	4.06683	4.33483	4.27291	4.53271	4.97841	3.05999	3.27858	3.24083	3.12481	4.23546	4.63653	4.36148	2.905	4.12882	4.02251	4.59244	4.58332	3.72854	4.39741	3.77005	4.05763	3.96071	3.89935	3.7066	2.91098	2.09803	3.28045	3.31678	3.76739	3.89025	3.10634	3.16536
Pan troglodytes schweinfurthii	M	3.53304	3.55206	4.24215	4.17103	3.91764	3.66968	4.32247	3.69671	3.49034	3.6775	4.10306	3.6402	4.30874	4.04161	4.06285	4.33058	4.10468	4.46471	4.96078	2.39695	3.34803	3.32721	3.14093	4.19056	4.67533	4.31082	3.03303	3.8589	3.94944	4.56356	4.70685	3.71576	4.32106	3.622	3.96425	3.91383	3.83917	3.69483	3.10963	1.96284	3.342	3.21881	3.7271	3.82762	2.98705	3.25321
Pan troglodytes schweinfurthii	M	3.61089	3.52272	4.26078	4.29157	3.97838	3.59469	4.26988	3.67077	3.11633	3.61033	4.07073	3.7613	4.3405	3.91937	3.93456	4.18546	4.11865	4.42099	4.92274	2.5671	3.32278	3.27447	3.18237	4.19883	4.62614	4.28654	3.04946	3.98215	3.85815	4.58143	4.43785	3.76038	4.34946	3.66743	3.96331	3.90567	3.81739	3.63278	2.92861	1.96805	3.2598	3.14133	3.63907	3.79226	2.96965	3.10569
Pan troglodytes schweinfurthii	M	3.59803	3.48479	4.20469	4.30382	3.94376	3.82121	4.31599	3.58155	3.33869	3.57628	4.05102	3.65022	4.32704	4.01518	4.05662	4.33164	4.1996	4.48207	4.95434	2.42547	3.34003	3.20718	3.06297	4.09597	4.68868	4.26254	2.7821	3.74462	3.93789	4.55545	4.43029	3.68682	4.35443	3.69248	3.93431	3.9034	3.83679	3.69067	3.0291	1.98719	3.24822	3.21561	3.74387	3.84361	2.92537	3.18976
Pan troglodytes schweinfurthii	M	3.44579	3.47366	4.26437	4.20553	3.75272	3.63603	4.22277	3.55254	3.3513	3.57682	3.96408	3.62162	4.24498	3.9223	3.96093	4.21391	4.06128	4.42226	4.83773	2.23595	3.25873	3.24086	3.04657	4.0574	4.6105	4.21484	2.83093	3.79453	3.778	4.43564	4.38868	3.74218	4.32464	3.69101	3.88871	3.84461	3.73482	3.73632	2.99414	2.10226	3.25242	3.08087	3.60673	3.7485	3.10945	3.15476
Pan troglodytes schweinfurthii	M	3.65742	3.30567	4.23222	4.3151	3.97601	3.7285	4.31071	3.66793	3.30863	3.6784	4.11654	3.78782	4.34373	3.95988	4.00467	4.22037	4.03957	4.44495	4.93325	2.5997	3.30114	3.08148	3.23691	4.25936	4.69567	4.30071	2.87079	4.10574	3.90844	4.54762	4.45815	3.88278	4.41297	3.77257	4.06073	3.95794	3.89618	3.81205	3.16794	2.02148	3.2468	3.2368	3.77862	3.85533	3.05053	3.29724
Pan troglodytes schweinfurthii	M	3.71025	3.559	4.2239	4.18475	4.0395	3.67999	4.32595	3.68108	3.39689	3.61907	4.04372	3.65743	4.36941	3.9876	4.03423	4.32669	4.17114	4.47951	4.96196	2.57033	3.44433	3.34133	3.19352	4.28701	4.71857	4.3015	2.76409	3.78847	3.85541	4.56723	4.53561	3.84744	4.38382	3.72639	4.02153	3.91842	3.7813	3.70961	3.08088	1.88299	3.18595	3.12782	3.74154	3.75624	2.97838	3.25182
Pan troglodytes schweinfurthii	M	3.67916	3.54789	4.19431	4.18351	3.93132	3.61772	4.29439	3.6286	3.22551	3.53191	4.02044	3.75531	4.33264	3.90727	3.92002	4.23915	4.14059	4.40967	4.96989	2.58477	3.47905	3.26501	3.15719	4.07734	4.71999	4.3614	2.95341	3.75883	3.87016	4.59193	4.52692	3.691	4.33681	3.70638	4.05098	3.93972	3.78647	3.64165	3.00763	2.0848	3.23858	3.27153	3.73524	3.82517	3.0417	3.19065
Pan troglodytes schweinfurthii	M	3.66544	3.37355	4.19833	4.2489	3.92122	3.86437	4.31119	3.54919	3.43219	3.59936	4.01946	3.80393	4.29238	4.03116	4.07745	4.32529	4.13545	4.48446	4.94792	2.40486	3.4543	3.17585	3.06866	3.9923	4.71151	4.30214	2.79138	3.88452	3.86743	4.5561	4.53979	3.84296	4.35154	3.66412	3.93769	3.9015	3.78421	3.77473	3.2827	2.02991	3.11659	3.06528	3.74793	3.67544	2.81147	3.43277
Pan troglodytes schweinfurthii	M	3.63138	3.55607	4.27082	4.29828	3.86179	3.782	4.27245	3.58909	3.20403	3.57079	4.04955	3.74807	4.28418	3.93284	3.98908	4.24877	4.09295	4.41311	4.94152	2.52963	3.27601	3.39107	3.23636	4.10357	4.69771	4.34669	2.93897	3.78031	3.95439	4.58904	4.54137	3.81088	4.35164	3.72001	4.03526	3.94651	3.81488	3.68226	3.05188	1.90059	3.23068	3.22011	3.74605	3.82553	2.87411	3.1849
Pan troglodytes schweinfurthii	M	3.4999	3.54518	4.26001	4.29712	3.99256	3.88195	4.33963	3.69559	3.06872	3.6136	4.08122	3.68393	4.38501	4.07112	4.10739	4.35307	4.2979	4.52802	4.9582	2.64254	3.34917	3.16747	3.29347	4.20669	4.7667	4.28975	2.92283	3.76761	3.93791	4.55296	4.65107	3.74159	4.44859	3.8145	4.0351	3.94301	3.81963	3.73883	3.19691	1.88125	3.33943	3.28627	3.84663	3.85089	2.98502	3.33211
Pan troglodytes schweinfurthii	M	3.59661	3.48317	4.26768	4.269	3.88848	3.58097	4.28561	3.67019	3.13964	3.59331	4.07135	3.74973	4.31521	3.92569	3.96446	4.22385	4.09383	4.39781	4.91098	2.24776	3.32753	3.30537	3.11287	4.21922	4.65194	4.29118	2.96156	3.8185	3.89881	4.54002	4.54351	3.76629	4.34803	3.68745	3.99048	3.93319	3.78899	3.57513	3.02655	2.01089	3.3111	3.19867	3.6374	3.85338	2.92274	3.14166
Pan troglodytes schweinfurthii	M	3.5971	3.43968	4.23778	4.21633	3.91712	3.58637	4.24654	3.66787	3.22566	3.57246	4.06051	3.65781	4.30728	3.92849	3.93937	4.22928	4.12096	4.4231	4.90541	2.13783	3.29483	3.3272	3.2648	4.18556	4.63228	4.29661	3.05965	3.82863	3.91718	4.58722	4.47648	3.67166	4.32967	3.74792	3.99732	3.88286	3.81038	3.65077	3.01884	2.01709	3.20703	3.21574	3.72825	3.76038	2.96073	3.16843
Pan troglodytes schweinfurthii	M	3.57723	3.592	4.26437	4.24871	3.93772	3.91556	4.38999	3.69114	3.31961	3.66864	4.12123	3.84508	4.41197	4.02848	4.0929	4.36487	4.29652	4.5547	4.99725	2.55776	3.26221	3.31971	3.29785	4.13285	4.71417	4.3929	3.04769	3.78153	3.89715	4.59104	4.53043	3.90009	4.40997	3.76827	4.10456	4.05064	3.83392	3.77467	3.20025	2.08264	3.23314	3.18462	3.78299	3.79003	2.97748	3.32004
Pan troglodytes schweinfurthii	M	3.6911	3.52192	4.30779	4.28846	4.04541	3.7536	4.27542	3.57456	3.46173	3.65105	4.04711	3.73576	4.30237	4.0298	4.08481	4.30403	4.11457	4.50468	4.9667	2.43304	3.46034	3.3425	3.22849	4.01123	4.69276	4.29326	2.85694	3.96741	3.96996	4.6576	4.52001	3.81196	4.36166	3.75015	4.03378	3.92565	3.81784	3.71467	2.99953	2.15503	3.35332	3.20091	3.69748	3.84158	3.04119	3.17294
Pan troglodytes schweinfurthii	M	3.67217	3.40993	4.20479	4.31541	3.99052	3.90454	4.37216	3.66332	3.44538	3.64044	4.07722	3.72427	4.38887	4.02351	4.08032	4.35319	4.14864	4.49375	4.97329	2.73906	3.293	3.07454	3.22825	4.14234	4.77242	4.31437	2.94253	3.7914	3.95004	4.55613	4.53247	3.76836	4.44242	3.7952	4.03799	3.94684	3.84645	3.70252	3.14829	2.01893	3.28232	3.19953	3.76989	3.82308	2.98148	3.28733
Pan troglodytes verus	F	3.55568	3.31988	4.19562	4.20254	3.83459	3.61671	4.30751	3.66006	3.51108	3.57167	4.02026	3.70739	4.32774	3.75842	3.83492	4.22087	3.95996	4.35112	4.897	2.5207	3.17626	3.15404	3.08617	3.91702	4.64512	4.31103	2.78983	3.56289	3.70652	4.48578	4.37329	3.87294	4.34857	3.75039	4.0465	3.95251	3.8211	3.65641	3.17669	1.97301	3.14375	3.15757	3.70597	3.72567	2.87382	3.30167
Pan troglodytes verus	F	3.55887	3.47678	4.21011	4.24826	3.84099	3.60266	4.20263	3.57369	3.13708	3.56161	3.94693	3.6503	4.26613	3.8984	3.88694	4.13216	4.04821	4.37669	4.84936	2.56539	3.29473	3.20242	3.14269	4.05728	4.66096	4.22651	2.87768	3.67959	3.77008	4.50075	4.39118	3.78792	4.34467	3.74532	3.94232	3.8456	3.748	3.55449	3.00206	2.01453	3.187	3.1501	3.62917	3.71988	2.89887	3.11579
Pan troglodytes verus	F	3.64818	3.45078	4.23125	4.31516	3.84241	3.66824	4.26662	3.68418	3.40146	3.59913	4.04064	3.7142	4.34602	3.87136	3.87869	4.22042	3.96262	4.34561	4.92113	2.73754	3.33436	3.11234	3.09292	4.12101	4.66151	4.30293	3.0137	3.57021	3.81684	4.5061	4.50987	3.71534	4.37627	3.77528	4.04364	3.92803	3.80642	3.68614	3.2165	2.05896	3.34657	3.30595	3.84124	3.86257	2.81408	3.36206
Pan troglodytes verus	F	3.70947	3.57615	4.2199	4.23253	3.95169	3.73566	4.29463	3.5556	3.43895	3.59629	4.07334	3.73286	4.29157	3.94602	4.01006	4.27732	4.06165	4.41267	4.92615	2.7436	3.42764	3.26682	3.12078	4.10088	4.68384	4.33461	2.88254	3.75417	3.847	4.50361	4.54387	3.68628	4.34432	3.72484	4.08336	3.99873	3.8756	3.70162	3.24105	1.91505	3.34962	3.28756	3.85023	3.86132	2.88373	3.33643
Pan troglodytes verus	F	3.68195	3.47588	4.24703	4.15494	3.93255	3.66154	4.22652	3.5492	3.41576	3.55208	3.96433	3.75238	4.29327	3.90996	3.96139	4.24256	4.03313	4.39746	4.90032	2.99461	3.35612	3.1012	3.12772	4.04984	4.6315	4.24867	2.95428	3.95036	3.75085	4.53521	4.40104	3.81962	4.39349	3.71471	3.99321	3.91543	3.83444	3.64479	2.9694	1.92026	3.19833	3.18375	3.68178	3.71877	2.94199	3.12191
Pan troglodytes verus	M	3.72429	3.57734	4.25954	4.29281	4.02198	3.77221	4.30922	3.70063	3.53125	3.67628	4.13059	3.76656	4.38944	4.09949	4.10856	4.39372	4.19388	4.52589	5.00017	2.84219	3.49733	3.12128	3.23932	4.12936	4.77175	4.34957	2.68752	3.94854	3.95026	4.59623	4.43544	3.82583	4.43109	3.77266	4.10284	4.02348	3.97057	3.72949	3.29187	2.13068	3.39633	3.277	3.85026	3.91076	2.87281	3.4128
Pan troglodytes verus	M	3.63793	3.459	4.22072	4.22465	3.98147	3.76561	4.3182	3.69686	3.43341	3.64032	4.06765	3.70331	4.35607	3.95046	4.01909	4.30689	4.04971	4.42572	4.95525	2.49058	3.40594	3.27466	3.10909	4.12518	4.68752	4.33814	2.79668	3.79368	3.83059	4.52434	4.55888	3.82554	4.3819	3.80454	4.07065	3.95018	3.74966	3.77277	3.24046	1.87709	3.27516	3.22521	3.79034	3.80956	3.00291	3.35934
Pan troglodytes verus	M	3.50804	3.48767	4.09463	4.2137	3.88929	3.62263	4.19836	3.53802	3.32507	3.53617	4.00115	3.67343	4.24852	3.90939	3.93141	4.20814	4.11809	4.43375	4.85802	2.44794	3.30338	3.25806	3.07399	4.01974	4.68468	4.32053	2.59999	3.76743	3.7856	4.47847	4.51676	3.78203	4.33094	3.72257	4.06984	3.89491	3.74933	3.64214	3.09826	1.82492	3.25639	3.2063	3.72895	3.80212	2.77785	3.24467
Pan troglodytes verus	M	3.66257	3.50796	4.29092	4.23953	3.98348	3.68605	4.26607	3.61822	3.40776	3.61389	4.06894	3.76926	4.30084	3.99069	4.04658	4.30492	4.1419	4.47995	4.91813	2.57232	3.40298	3.21833	3.06018	4.06811	4.65853	4.30747	2.68848	3.83062	3.87034	4.51158	4.48353	3.72901	4.41893	3.78417	4.07094	3.98462	3.87903	3.69096	3.26962	2.00118	3.37156	3.32049	3.88266	3.91793	2.8	3.39858
Pan troglodytes verus	M	3.6415	3.50345	4.29856	4.24836	3.81252	3.76218	4.2914	3.59257	3.25334	3.53803	4.02118	3.76377	4.34307	3.88609	3.88695	4.22106	3.92691	4.27377	4.93522	2.73469	3.47309	3.09364	3.07841	4.16529	4.63415	4.31175	2.80124	3.87861	3.91455	4.54771	4.59207	3.79467	4.39272	3.75893	4.03192	3.92484	3.82815	3.51805	3.08714	2.08643	3.32824	3.25951	3.77133	3.87952	3.0059	3.25077
Pan troglodytes verus	M	3.68185	3.44728	4.26739	4.29331	3.94428	3.63288	4.19956	3.62451	3.24505	3.58572	4.06933	3.7894	4.29525	3.84487	3.85452	4.15913	4.00787	4.36149	4.86613	2.63295	3.41446	3.17821	2.97975	4.06643	4.59286	4.22603	2.85206	3.85435	3.78553	4.46738	4.50099	3.69351	4.34119	3.703	4.0115	3.89766	3.81684	3.60018	3.08118	2.00686	3.26231	3.16708	3.741	3.75403	2.83939	3.26459
Pan troglodytes verus	M	3.65524	3.59449	4.28224	4.2605	3.88887	3.63193	4.31416	3.68846	3.34346	3.64888	4.12094	3.75239	4.36701	3.87591	3.89111	4.16954	3.9924	4.38033	4.92315	2.50515	3.46595	3.31119	3.18536	4.0673	4.70963	4.28998	2.78644	3.92471	3.84365	4.57899	4.5845	3.782	4.43227	3.77352	4.0418	4.005	3.94996	3.68033	2.9965	2.19986	3.2946	3.26834	3.77551	3.85146	2.97733	3.20265
Pan troglodytes verus	M	3.58854	3.4006	4.17268	4.22555	3.86317	3.74421	4.23396	3.59531	3.24525	3.5217	4.06322	3.80092	4.31475	3.95464	3.97018	4.26142	4.12304	4.42092	4.87815	2.72622	3.15889	3.25503	3.13075	4.03704	4.6557	4.31265	2.81402	3.78967	3.69536	4.48024	4.5593	3.76908	4.35255	3.72884	4.08551	3.96086	3.84473	3.68648	3.19854	2.0364	3.26097	3.16962	3.73941	3.75377	2.82131	3.30469
Pan troglodytes verus	M	3.67841	3.56724	4.27001	4.21664	3.95416	3.69537	4.29802	3.67854	3.15244	3.5805	4.06996	3.82358	4.34415	3.89192	3.94109	4.26099	4.20153	4.44857	4.97141	3.06768	3.148	3.29465	3.02875	4.0738	4.68976	4.33852	3.11165	3.81979	3.89076	4.51239	4.51314	3.76868	4.3957	3.78973	4.04969	3.98715	3.92291	3.74299	3.28005	1.94963	3.27942	3.19163	3.78107	3.80579	2.94833	3.38914
Pan troglodytes verus	M	3.62948	3.47576	4.22059	4.25198	3.96129	3.68857	4.3145	3.64313	3.18989	3.57064	4.0616	3.61732	4.34372	3.89455	3.94466	4.24648	4.11627	4.40795	4.91521	2.52839	3.28894	3.2719	3.15019	4.0769	4.65055	4.3287	3.00694	3.83305	3.85534	4.54501	4.44664	3.71616	4.36319	3.76511	3.98486	3.92105	3.79518	3.6697	3.07544	2.04724	3.28778	3.2331	3.73716	3.84064	3.05568	3.254
Pan paniscus	F	3.40767	3.40136	4.10736	4.22234	3.72672	3.44538	4.08475	3.4504	2.92329	3.44437	3.89923	3.53658	4.11923	3.72657	3.72479	3.97124	3.8497	4.19272	4.73451	2.37687	3.12373	3.21061	2.92188	3.8835	4.58482	4.22767	2.74709	3.50326	3.61977	4.29872	4.32975	3.50876	4.19734	3.6244	3.86771	3.739	3.54493	3.4897	2.828	1.89213	3.15936	3.12317	3.58796	3.66212	2.85079	2.97749
Pan paniscus	F	3.35908	3.45792	4.10141	4.24662	3.87752	3.4276	4.02008	3.35547	3.07995	3.36267	3.76257	3.56231	4.10526	3.78078	3.79256	4.03285	3.86978	4.20751	4.71545	2.37327	3.09726	3.25226	2.93985	3.90313	4.60326	4.19762	2.8352	3.50835	3.59313	4.30419	4.28245	3.59935	4.16333	3.54836	3.82638	3.64312	3.49261	3.32105	2.75599	1.73219	3.15445	2.97249	3.41898	3.61645	2.68659	2.89556
Pan paniscus	F	3.42935	3.49131	4.23899	4.16221	3.88588	3.66936	4.14495	3.47879	3.23868	3.46461	3.93985	3.61814	4.22861	3.81638	3.89242	4.1507	3.95605	4.3022	4.80178	2.48381	3.17735	3.3179	2.89443	3.98344	4.58725	4.17551	2.8316	3.68814	3.76416	4.40309	4.27858	3.67793	4.23462	3.59268	3.94345	3.87616	3.66448	3.46884	2.84811	2.12622	3.06961	3.01589	3.5361	3.66618	2.65104	3.03703
Pan paniscus	F	3.28395	3.48345	4.16526	4.18881	3.85258	3.52838	4.14902	3.54154	3.19922	3.49427	3.94024	3.45128	4.17989	3.76891	3.82585	4.13486	4.00139	4.3118	4.80145	2.37611	3.08223	3.18558	2.93853	3.99789	4.58457	4.16981	2.7799	3.65771	3.75025	4.38181	4.10441	3.60379	4.24549	3.66148	3.92903	3.79914	3.63293	3.44602	2.7725	1.94829	3.00009	3.11674	3.57495	3.62234	2.81391	2.92923
Pan paniscus	F	3.31524	3.43183	4.13413	4.18075	3.77083	3.49149	4.05783	3.40988	3.09939	3.35967	3.80758	3.59766	4.12197	3.80665	3.82815	4.05945	3.85378	4.19739	4.70921	2.22346	3.18958	3.15639	3.02785	3.97322	4.55747	4.11563	2.68248	3.54855	3.6506	4.35105	4.1979	3.61358	4.20821	3.56524	3.87331	3.78168	3.59285	3.3969	2.65558	2.00845	3.05227	3.01777	3.49136	3.61407	2.67244	2.91418
Pan paniscus	F	3.2778	3.50834	4.16908	4.09565	3.80386	3.57264	4.10775	3.36342	3.23893	3.39961	3.8016	3.46175	4.14466	3.86552	3.89968	4.1009	3.91248	4.26978	4.72275	2.5176	3.08258	3.22816	2.81481	3.98939	4.48952	4.06091	2.8402	3.62663	3.67809	4.34533	4.04154	3.48096	4.21932	3.58401	3.80829	3.71119	3.54934	3.46642	2.79065	1.77306	3.16954	3.10016	3.58092	3.6499	2.71702	2.96399
Pan paniscus	F	3.25907	3.41874	4.10473	4.05985	3.81527	3.59325	4.08339	3.34569	3.20541	3.40181	3.76878	3.48533	4.1088	3.69577	3.80047	4.0367	3.96311	4.2969	4.70602	2.48941	3.00935	3.08069	2.96234	3.91386	4.50991	4.13197	2.59762	3.40263	3.56289	4.29797	4.1924	3.66272	4.16294	3.50446	3.81617	3.72628	3.55192	3.38533	2.56296	1.66962	2.97898	2.97219	3.38689	3.54569	2.84264	2.70911
Pan paniscus	F	3.27926	3.34987	4.13716	4.2746	3.82597	3.71594	4.14286	3.27782	3.42731	3.50939	3.80355	3.56952	4.13423	3.90611	3.98738	4.2016	3.94037	4.3539	4.75274	2.33052	3.04578	3.14112	2.92037	3.84294	4.60654	4.19276	2.85079	3.57798	3.68086	4.28326	4.29998	3.67305	4.17867	3.57682	3.8625	3.73691	3.51369	3.57132	3.08127	1.98667	3.12329	3.02537	3.59705	3.6929	2.63606	3.1887
Pan paniscus	F	3.32669	3.35138	4.13739	4.28648	3.72372	3.48551	4.02721	3.40428	3.11398	3.38802	3.78657	3.61946	4.08247	3.66475	3.74673	4.01596	3.82854	4.18941	4.70102	2.34674	3.10458	3.11796	2.76708	3.81252	4.53214	4.22423	2.69375	3.48008	3.50398	4.3044	4.3871	3.75222	4.19	3.59179	3.9745	3.76595	3.57246	3.37886	2.85482	1.51604	3.0043	2.94348	3.42263	3.58503	2.60243	3.01716
Pan paniscus	F	3.38935	3.45048	4.16116	4.218	3.82452	3.35721	3.99149	3.2925	3.0415	3.32268	3.72654	3.54138	4.07621	3.66938	3.6471	3.93658	3.8772	4.20501	4.65787	2.64444	3.14621	3.05754	2.99066	3.96778	4.58364	4.18423	2.76217	3.56993	3.60068	4.21672	4.25794	3.48515	4.08792	3.59507	3.91315	3.74883	3.45589	3.40899	2.69167	1.70785	3.09044	3.00088	3.41324	3.6336	2.88183	2.91911
Pan paniscus	F	3.29665	3.48447	4.16826	4.19691	3.83416	3.54033	4.13618	3.41474	3.08624	3.41636	3.81389	3.50819	4.16935	3.72386	3.815	4.02899	3.87962	4.23438	4.73284	2.29485	3.04617	3.31173	2.93144	3.93698	4.59255	4.14518	2.81784	3.56974	3.62013	4.31776	4.29896	3.69056	4.244	3.67895	3.86966	3.79791	3.5527	3.36502	2.88157	1.81302	3.06731	3.02145	3.49214	3.6712	2.64618	3.03995
Pan paniscus	F	3.48865	3.30904	4.09665	4.09529	3.78209	3.43388	4.03076	3.40783	3.20837	3.38671	3.79283	3.55306	4.13957	3.77879	3.70931	4.02361	3.82964	4.17136	4.70025	2.6633	3.13024	3.10457	2.947	3.91385	4.58448	4.11558	2.70448	3.44783	3.44899	4.2265	4.18895	3.56133	4.12709	3.62646	3.90124	3.80026	3.53798	3.41265	2.65243	1.7193	3.19869	3.2894	3.6545	3.75844	2.84355	2.77148
Pan paniscus	F	3.46657	3.4498	4.15048	4.1975	3.79035	3.58107	4.06645	3.33642	3.22677	3.39458	3.75286	3.58257	4.15381	3.84788	3.90003	4.11429	3.94232	4.29238	4.74316	2.70639	3.19303	3.17765	2.84935	3.91017	4.55971	4.14751	2.69849	3.5469	3.59395	4.28723	4.15056	3.64295	4.18163	3.62235	3.83711	3.70447	3.49541	3.48202	2.85921	1.6998	3.03424	2.97402	3.47519	3.60316	2.70588	2.9755
Pan paniscus	F	3.30623	3.3725	4.10231	4.10913	3.77908	3.53523	4.02753	3.28858	2.97684	3.29089	3.74502	3.46846	4.10915	3.68327	3.76084	3.98165	3.82847	4.16723	4.67191	2.57304	3.06916	3.07361	2.93464	3.8702	4.47529	4.14899	2.72633	3.53047	3.65696	4.29494	4.17331	3.5115	4.20353	3.64132	3.88005	3.77462	3.54185	3.42799	2.80819	1.7012	3.03509	3.06048	3.50573	3.62527	2.65212	2.9347
Pan paniscus	F	3.38516	3.37165	4.17162	4.23208	3.81599	3.52336	3.96321	3.3055	3.13566	3.35082	3.7908	3.54302	4.05393	3.77175	3.80448	4.00733	3.92527	4.27396	4.66384	2.39518	3.13533	3.12462	2.94422	3.8937	4.47336	4.15435	2.64743	3.68533	3.63171	4.24593	4.27178	3.51842	4.18795	3.61999	3.90781	3.73318	3.58268	3.35308	2.70277	1.923	3.04753	3.01828	3.4383	3.6383	2.6509	2.91418
Pan paniscus	F	3.38639	3.48131	4.15629	4.19375	3.82848	3.48504	3.98857	3.39272	3.01548	3.3632	3.84883	3.46119	4.08306	3.7876	3.8131	4.0407	3.97903	4.25803	4.70138	2.29259	3.23508	3.21997	2.9067	3.91117	4.52672	4.18538	2.82106	3.61518	3.60616	4.34063	4.23516	3.59621	4.17367	3.55088	3.87732	3.80307	3.61918	3.44274	2.57903	1.81611	3.07002	3.05001	3.44626	3.63713	2.8277	2.80904
Pan paniscus	F	3.44193	3.41148	4.12909	4.25266	3.89603	3.39609	4.07591	3.45322	3.10054	3.41342	3.86865	3.51924	4.15039	3.71522	3.68726	3.9852	3.83806	4.19346	4.7157	2.51931	3.1422	3.14508	2.89394	3.93266	4.57278	4.18921	2.85359	3.58983	3.64939	4.34279	4.2701	3.5475	4.21969	3.57577	3.89484	3.79221	3.61541	3.31413	2.56561	1.97969	3.09814	3.04325	3.47044	3.68529	2.72642	2.83128
Pan paniscus	F	3.28178	3.39489	4.10096	4.25606	3.81438	3.5496	4.10262	3.36571	3.26143	3.42477	3.80217	3.48168	4.16236	3.77806	3.82147	4.0761	3.88204	4.25554	4.71614	2.47954	3.03304	3.11957	2.94728	3.8048	4.53617	4.1298	2.82069	3.49526	3.60249	4.32375	4.16665	3.64141	4.23658	3.65587	3.81893	3.73829	3.59276	3.46662	2.59363	1.93132	3.05424	3.0012	3.4389	3.61463	2.87069	2.87711
Pan paniscus	F	3.3641	3.39424	4.138	4.13224	3.83852	3.5976	4.10995	3.39881	3.25098	3.4415	3.85412	3.6148	4.20881	3.78036	3.87066	4.12013	3.96253	4.30811	4.74677	2.35927	3.15974	3.14113	2.95384	3.80867	4.57889	4.14838	2.69816	3.53006	3.67214	4.32923	4.27458	3.60913	4.21474	3.60947	3.90796	3.79859	3.58405	3.49502	2.75884	1.96662	3.10075	3.02387	3.50494	3.63053	2.8726	2.95489
Pan paniscus	F	3.37709	3.33155	4.11931	4.13487	3.82112	3.55141	4.0129	3.29089	3.00336	3.29913	3.7668	3.51169	4.10025	3.6918	3.77276	4.02219	3.9408	4.22067	4.70458	2.41893	3.16873	3.00492	2.84017	3.75815	4.4853	4.11107	2.66264	3.54204	3.62292	4.33343	4.21087	3.449	4.17726	3.64953	3.8424	3.74346	3.52744	3.40447	2.57467	1.90202	3.14923	3.12005	3.55963	3.64903	2.73373	2.86128
Pan paniscus	F	3.45686	3.44797	4.16035	4.18905	3.81303	3.4149	4.06328	3.46316	3.00416	3.38576	3.88551	3.5926	4.20474	3.78325	3.79342	4.02611	3.91416	4.22469	4.71485	2.54822	3.27768	3.22073	2.86843	3.89181	4.54749	4.13436	2.84768	3.70211	3.68377	4.27902	4.10121	3.50424	4.21876	3.61765	3.88701	3.75416	3.62605	3.46628	2.83842	1.88076	3.04641	3.03254	3.48287	3.65828	2.77354	3.02014
Pan paniscus	F	3.31548	3.3832	4.11504	4.15919	3.83614	3.58862	4.09504	3.32682	3.22958	3.29071	3.77708	3.632	4.15455	3.69539	3.76993	4.0802	3.85453	4.18655	4.72267	2.33497	3.14055	3.12208	2.95836	3.90852	4.5467	4.19818	2.68173	3.56994	3.61976	4.31026	4.32473	3.61871	4.23052	3.66873	3.93576	3.75398	3.55414	3.42978	2.67746	1.97166	3.14631	3.10402	3.55217	3.67501	2.81915	2.94149
Pan paniscus	M	3.51851	3.49212	4.24703	4.14252	3.89999	3.37131	4.13307	3.50893	3.1676	3.43227	3.87247	3.50037	4.20051	3.6916	3.70743	4.06258	3.84623	4.19042	4.7907	2.67456	3.21019	3.35841	3.1037	4.02418	4.5644	4.22203	2.86652	3.75366	3.76201	4.43672	4.19942	3.62985	4.2269	3.58759	3.87564	3.73692	3.61568	3.48268	2.82631	1.6894	3.09519	3.04409	3.49107	3.63413	2.91192	2.94043
Pan paniscus	M	3.45321	3.48061	4.10044	4.17628	3.77733	3.46722	4.06072	3.36818	2.96661	3.36607	3.76421	3.40532	4.09994	3.7348	3.7734	3.98185	3.94851	4.25565	4.72358	2.52483	3.09703	3.26307	2.89383	3.99099	4.54331	4.20736	2.94987	3.45695	3.59453	4.3293	4.25165	3.69269	4.21013	3.60956	3.81561	3.63873	3.49937	3.48819	2.6505	1.9392	2.9706	2.93568	3.47768	3.52001	2.79922	2.92512
Pan paniscus	M	3.49519	3.41308	4.15973	4.19321	3.79374	3.50775	4.06231	3.40955	3.07735	3.39199	3.87073	3.44412	4.14298	3.74533	3.79681	4.08344	3.9802	4.2622	4.7358	2.65463	3.13135	3.22674	2.85956	3.94369	4.54009	4.18536	2.79469	3.59549	3.69731	4.32838	4.3117	3.5192	4.23109	3.64014	3.89337	3.72963	3.6193	3.40025	2.86852	1.86225	3.12786	3.06628	3.52198	3.64091	2.66547	2.95564
Pan paniscus	M	3.4496	3.42928	4.15428	4.18522	3.83668	3.64305	4.0386	3.24069	3.09056	3.43103	3.80586	3.54417	4.08799	3.80938	3.88945	4.08199	3.86963	4.2598	4.72692	2.5049	3.21171	3.12865	3.04044	3.91528	4.60058	4.19338	2.84467	3.6612	3.63743	4.26878	4.38347	3.54027	4.13511	3.5656	3.86357	3.71627	3.5312	3.42593	2.79427	2.1907	3.06877	3.06413	3.50275	3.6628	2.76168	2.89725
Pan paniscus	M	3.26967	3.51155	4.15104	4.17773	3.88179	3.39223	4.10468	3.48627	3.04767	3.43055	3.85288	3.45988	4.15772	3.74589	3.75187	4.06854	3.91277	4.21226	4.73801	2.51596	3.05512	3.23286	2.85978	3.89802	4.50416	4.16155	2.65733	3.50831	3.54112	4.35102	4.22119	3.64039	4.22354	3.63843	3.90548	3.78824	3.60292	3.4484	2.63908	1.77598	3.0391	3.11902	3.53981	3.64239	2.97795	2.82714
Pan paniscus	M	3.34656	3.52284	4.17061	4.19011	3.837	3.51388	4.12611	3.48646	3.24504	3.39865	3.84696	3.52323	4.18757	3.78845	3.80191	4.09596	3.93217	4.26639	4.77258	2.40339	3.1684	3.29092	3.08016	3.99211	4.59253	4.19948	2.85597	3.69331	3.70614	4.3583	4.24011	3.61881	4.24616	3.6749	3.9307	3.75016	3.6001	3.48365	2.6944	1.96249	3.06037	3.0195	3.49066	3.60893	2.87524	2.94629
Pan paniscus	M	3.31366	3.48662	4.19029	4.14666	3.91228	3.51318	4.05788	3.40665	3.048	3.39087	3.8741	3.50527	4.10383	3.72003	3.79052	4.05037	3.91908	4.2371	4.71543	2.52949	3.07163	3.11129	2.88343	3.9099	4.57317	4.23843	2.86629	3.50965	3.67849	4.38469	4.36255	3.68156	4.19348	3.59435	3.93154	3.79744	3.65741	3.39684	2.56385	2.04477	3.0526	3.09687	3.48642	3.66232	2.69745	2.86454
Pan paniscus	M	3.24192	3.29099	4.06016	4.16798	3.80037	3.32914	3.91155	3.22708	2.83207	3.21553	3.70456	3.40979	3.97508	3.58411	3.61238	3.855	3.84757	4.14776	4.58418	2.53132	2.98749	2.93075	2.99712	3.8426	4.51437	4.12869	2.58634	3.55439	3.55665	4.25306	4.27611	3.566	4.10914	3.52823	3.83038	3.64402	3.46524	3.2982	2.49041	1.91297	3.07079	2.95221	3.32021	3.58308	2.62861	2.77949
Pan paniscus	M	3.36837	3.38717	4.14944	4.14824	3.84662	3.44767	4.11832	3.49719	3.172	3.48259	3.8416	3.5695	4.1845	3.74987	3.79885	4.05909	3.88412	4.26046	4.75565	2.37208	3.15346	3.10587	2.99258	4.04596	4.5577	4.14776	2.78756	3.64802	3.79641	4.38422	4.2255	3.55247	4.17726	3.6076	3.86374	3.74938	3.61981	3.44055	2.89282	1.85899	3.03634	3.01804	3.48321	3.65223	2.56654	3.06208
Pan paniscus	M	3.37361	3.42459	4.09185	4.09664	3.79413	3.48796	4.02852	3.30549	3.03848	3.34134	3.77991	3.51597	4.10744	3.82622	3.83514	4.04823	3.94388	4.26137	4.70907	2.63804	3.02254	3.1608	3.03935	3.93956	4.56313	4.20085	2.73247	3.7526	3.70161	4.32013	4.26166	3.57722	4.15605	3.54976	3.8596	3.72964	3.57373	3.37257	2.61423	1.69294	3.02378	3.01711	3.41959	3.60049	2.76173	2.82775
Pan paniscus	M	3.43517	3.42677	4.20018	4.25186	3.8409	3.46063	4.0731	3.44279	3.13558	3.36247	3.83996	3.53864	4.1385	3.7189	3.74959	4.04074	3.94603	4.24792	4.73314	2.51068	3.10984	3.13057	3.07545	3.97131	4.61274	4.23446	2.85297	3.63997	3.64605	4.34657	4.40062	3.55461	4.18587	3.459	3.90135	3.77955	3.66653	3.44027	2.27927	2.13628	3.22932	3.11182	3.46406	3.70661	2.94829	2.74007
Pan paniscus	M	3.4385	3.41107	4.09809	4.09458	3.83617	3.28417	4.04478	3.39967	3.01674	3.37319	3.85612	3.63194	4.09536	3.81052	3.74285	4.01135	3.8435	4.16962	4.72582	2.64033	3.24387	3.0984	3.12755	4.06407	4.6101	4.2273	2.71607	3.80388	3.70253	4.36415	4.2977	3.68718	4.1798	3.55817	3.87744	3.77648	3.56027	3.39168	2.60049	2.04873	3.03279	2.96756	3.44532	3.58253	2.83801	2.87429
Pan paniscus	M	3.34891	3.51702	4.21378	4.10392	3.92391	3.4301	4.1604	3.48177	3.08418	3.43888	3.8831	3.55795	4.22241	3.8069	3.76822	4.07159	3.96905	4.24762	4.77766	2.47681	3.13532	3.21674	3.04507	3.99286	4.63414	4.23673	2.83573	3.72814	3.71056	4.38997	4.28125	3.58968	4.22691	3.61116	3.90479	3.80658	3.65732	3.41805	2.57512	2.23234	3.05018	3.10492	3.5191	3.61732	2.90705	2.88843
Pan paniscus	M	3.4466	3.53683	4.18665	4.21219	3.95825	3.42558	4.05538	3.40146	3.00216	3.36455	3.80258	3.505	4.09472	3.76357	3.79481	4.03376	3.97988	4.26976	4.75777	2.67793	3.22056	3.25328	3.02709	3.93783	4.6224	4.23429	2.79893	3.61753	3.74133	4.35609	4.35086	3.51892	4.14094	3.54543	3.87142	3.7518	3.54354	3.41543	2.57408	2.05014	3.05912	3.08167	3.51367	3.66521	2.75877	2.90568
Pan paniscus	M	3.47314	3.47393	4.23399	4.23602	3.91216	3.43864	4.08647	3.45229	3.0929	3.38884	3.90491	3.58557	4.16155	3.67383	3.72369	4.01666	3.8903	4.21975	4.74755	2.5205	3.18367	3.26513	2.89751	3.90677	4.61958	4.26241	2.96059	3.53633	3.71472	4.37907	4.31718	3.54405	4.24835	3.68886	4.02772	3.84073	3.63886	3.2984	2.68368	1.98032	3.13756	3.11295	3.51552	3.71534	2.64028	2.85032
Pan paniscus	M	3.37468	3.43997	4.18943	4.19397	3.80044	3.51095	4.06528	3.45575	2.97961	3.48048	3.83634	3.41383	4.12407	3.71664	3.77207	3.99399	3.90994	4.24451	4.7383	2.57397	3.10392	3.2047	2.99939	3.94213	4.5825	4.17867	2.91957	3.41938	3.60815	4.39169	4.43071	3.68927	4.22713	3.70694	3.9584	3.79029	3.58428	3.36245	2.67244	1.88687	3.03263	3.00795	3.4741	3.58457	2.67084	2.83061
Pan paniscus	M	3.45908	3.32083	4.13015	4.27437	4.03442	3.35667	4.09838	3.46109	3.14899	3.4344	3.89006	3.46884	4.13792	3.74963	3.77184	4.09756	3.98945	4.28729	4.76233	2.4929	3.19908	3.0883	3.07297	3.95683	4.61808	4.16992	2.82823	3.71931	3.77863	4.33609	4.29162	3.57457	4.208	3.63562	3.88572	3.76475	3.59871	3.55233	2.8289	1.90938	3.06918	2.99859	3.47326	3.6111	2.98033	2.93492
Pan paniscus	M	3.31242	3.37653	4.16263	4.20074	3.90981	3.48708	4.01994	3.3173	2.90229	3.27703	3.77285	3.4974	4.07966	3.69021	3.71879	3.94617	3.92755	4.21076	4.679	2.48276	3.1174	3.099	2.81761	3.91271	4.46436	4.1315	2.77502	3.70413	3.62043	4.26671	4.13014	3.40779	4.20925	3.56856	3.82464	3.68731	3.55167	3.3682	2.78819	1.72452	3.03322	3.02638	3.52907	3.61656	2.3962	2.99678
Gorilla gorilla	F	3.62226	3.7231	4.3355	4.19131	4.09964	3.92185	4.45643	3.6321	2.88413	3.56009	4.04224	3.81336	4.53258	4.07082	4.11581	4.30681	4.41014	4.5909	5.03169	2.12743	3.55754	3.47967	3.3501	4.38634	4.69134	4.40128	2.96903	4.17629	3.99555	4.63398	4.64773	4.06388	4.5759	4.06545	4.10799	3.97481	3.74987	3.78532	3.30459	1.96098	3.17123	3.17319	3.7156	3.74776	3.03147	3.45441
Gorilla gorilla	F	3.82013	3.66726	4.31824	4.20083	4.076	4.00857	4.56531	3.73056	2.92263	3.68899	4.18085	3.77109	4.59049	4.24375	4.2814	4.47493	4.50154	4.66551	5.14356	2.40188	3.66502	3.40175	3.49873	4.44411	4.88757	4.47696	3.03933	4.16918	4.15051	4.6462	4.66545	4.26025	4.56738	4.07455	4.11509	4.01752	3.88752	3.97558	3.57581	2.02679	3.34946	3.18919	3.61901	3.64874	3.17286	3.65654
Gorilla gorilla	F	3.65077	3.7955	4.35943	4.16675	4.01538	3.90502	4.48201	3.70432	2.69421	3.64344	4.15685	3.91716	4.52493	4.22008	4.22287	4.346	4.4494	4.6494	5.04226	2.40133	3.54858	3.48996	3.5317	4.45511	4.81185	4.48682	3.1402	4.28046	4.09933	4.70716	4.69287	4.18101	4.56253	4.05006	4.11161	3.95463	3.88588	3.80753	3.30685	2.02989	3.22898	3.14464	3.60432	3.69021	3.17606	3.4434
Gorilla gorilla	F	3.65722	3.76249	4.33793	4.1541	3.98686	4.07465	4.50026	3.63199	2.97922	3.54451	4.06102	3.73219	4.53907	4.14435	4.26785	4.48027	4.51101	4.65614	5.08863	2.38257	3.67293	3.38163	3.47127	4.39271	4.79307	4.39144	3.20432	4.20527	4.1301	4.68019	4.54042	4.10294	4.56931	4.03877	4.07311	3.90822	3.76048	3.82177	3.41034	1.93974	3.32664	3.12619	3.73212	3.8	2.9769	3.4901
Gorilla gorilla	F	3.70938	3.67741	4.31034	4.22757	4.08724	3.83941	4.46336	3.62763	2.94517	3.5604	4.04704	3.78903	4.51476	4.109	4.1741	4.3928	4.40693	4.58948	5.01783	2.61637	3.58363	3.30026	3.26084	4.34893	4.74954	4.39921	3.08006	4.17045	4.08035	4.6774	4.55844	4.10847	4.57819	4.07624	4.10452	3.92025	3.76755	3.92776	3.29569	2.01505	3.204	3.08504	3.72432	3.68175	3.20243	3.46231
Gorilla gorilla	F	3.70662	3.79532	4.37186	4.30366	3.99857	4.07483	4.56478	3.71924	3.09539	3.64291	4.12352	3.77494	4.59541	4.21306	4.26029	4.45809	4.40606	4.62896	5.13017	2.59547	3.61444	3.44007	3.53674	4.49688	4.89751	4.49004	3.29392	4.14784	4.13647	4.71367	4.58216	4.21788	4.60543	4.03545	4.11738	3.94654	3.72353	3.92063	3.49109	1.96521	3.21993	3.1445	3.79143	3.67297	3.25354	3.59207
Gorilla gorilla	F	3.55407	3.62599	4.25638	4.27729	4.01237	3.83072	4.44941	3.69164	2.91971	3.58748	4.14792	3.63247	4.50124	4.15588	4.16286	4.36391	4.38599	4.56639	4.97888	1.99705	3.52308	3.3473	3.5052	4.33275	4.83005	4.44389	3.03067	4.21242	4.02198	4.57707	4.59001	4.00037	4.54165	4.0276	4.15961	3.92881	3.89674	3.78366	3.3562	2.04038	3.24392	3.19307	3.73641	3.79755	3.09112	3.48191
Gorilla gorilla	F	3.75446	3.70136	4.28565	4.17986	4.18591	3.85759	4.46122	3.61965	3.0853	3.53759	4.07397	3.77537	4.48922	4.15063	4.18387	4.4176	4.46688	4.62748	5.05504	2.70514	3.54971	3.4265	3.2511	4.36249	4.77943	4.44563	3.00074	4.21522	4.04582	4.66061	4.5004	4.07742	4.45308	3.93904	3.9356	3.84108	3.81929	3.75024	3.35545	2.00698	3.16954	3.1026	3.74617	3.68261	3.1132	3.45071
Gorilla gorilla	F	3.73413	3.75207	4.36888	4.23745	4.13964	3.93976	4.42626	3.638	2.69207	3.58605	4.13388	3.78805	4.46875	4.18816	4.21527	4.34647	4.46124	4.63028	5.02498	2.09126	3.71771	3.42241	3.44332	4.44132	4.81342	4.42946	2.88488	4.25668	3.98869	4.63794	4.61658	4.07741	4.57017	4.10132	4.10347	3.9794	3.84523	3.74883	3.19449	1.95796	3.23223	3.17948	3.77323	3.7854	3.0506	3.3638
Gorilla gorilla	F	3.66099	3.65528	4.30751	4.16365	4.09533	3.96914	4.43318	3.66266	2.841	3.57403	4.09388	3.69406	4.4546	4.14191	4.19196	4.40022	4.51211	4.65961	5.01654	2.0283	3.64407	3.38206	3.37092	4.35055	4.76858	4.43752	3.14051	4.13347	4.01325	4.62687	4.57447	4.09504	4.55337	4.0528	4.11027	4.00175	3.79833	3.7614	3.2846	1.88472	3.1771	3.12373	3.72186	3.74903	3.06481	3.41138
Gorilla gorilla	F	3.65594	3.68205	4.32088	4.27135	4.16628	4.04602	4.46778	3.58942	3.10199	3.54581	4.12079	3.88683	4.50251	4.24511	4.2988	4.47142	4.48792	4.68008	5.06044	2.57226	3.58159	3.2542	3.41287	4.4358	4.88172	4.48739	3.12481	4.2151	4.12261	4.63198	4.58109	4.08438	4.53323	4.05739	4.14126	3.91462	3.72521	3.89679	3.30295	2.04986	3.16943	3.18178	3.78483	3.70585	3.19399	3.48182
Gorilla gorilla	F	3.77941	3.7678	4.38688	4.16781	4.10087	4.08619	4.48738	3.66743	3.15642	3.57912	4.11553	3.84452	4.55497	4.20696	4.25975	4.44966	4.40795	4.62515	5.10145	2.37839	3.68148	3.47449	3.40343	4.33677	4.82857	4.43022	3.00948	4.12582	4.03875	4.70973	4.51336	4.16094	4.55555	4.11294	4.06173	3.88743	3.75239	3.83494	3.34917	1.86812	3.14994	3.08063	3.78837	3.69877	3.07312	3.50357
Gorilla gorilla	F	3.81328	3.59128	4.29042	4.20944	4.15819	4.14987	4.51325	3.65599	3.16901	3.66869	4.14434	3.71423	4.53872	4.34097	4.41302	4.54334	4.4973	4.73565	5.11459	2.00085	3.79328	3.2371	3.43713	4.45383	4.8096	4.4027	3.228	4.40202	4.16783	4.74723	4.5831	4.12719	4.58659	4.15517	4.11166	4.01267	3.84857	3.94154	3.39277	1.9923	3.3177	3.2255	3.87467	3.88184	3.22757	3.52962
Gorilla gorilla	F	3.7432	3.69948	4.31035	4.30561	4.14336	4.01221	4.5614	3.78024	3.21086	3.68999	4.19699	3.81833	4.59053	4.28377	4.30549	4.50035	4.43763	4.68054	5.1479	2.44478	3.66428	3.37918	3.47604	4.56342	4.88347	4.45181	3.46082	4.38643	4.18802	4.67903	4.60261	4.12755	4.60018	4.10339	4.15696	4.05592	3.90813	3.96545	3.45091	2.05627	3.3267	3.21814	3.8419	3.81278	3.28151	3.57632
Gorilla gorilla	F	3.73169	3.73863	4.35739	4.21819	4.04494	3.96024	4.47065	3.68954	3.1692	3.66147	4.16219	3.74598	4.54332	4.17665	4.222	4.42615	4.41179	4.63784	5.06238	2.40089	3.68779	3.37521	3.3801	4.48281	4.79264	4.43943	3.23192	4.17225	4.04553	4.61852	4.55817	4.2144	4.5914	4.06509	4.18986	4.02539	3.87826	3.84134	3.37541	2.21777	3.2355	3.10865	3.60961	3.64762	3.17403	3.50212
Gorilla gorilla	F	3.77852	3.79413	4.36362	4.2292	4.12683	3.85417	4.41577	3.65309	2.72373	3.56991	4.062	3.79401	4.5087	4.09683	4.12874	4.34804	4.35386	4.52071	5.01241	2.83807	3.68244	3.38423	3.36506	4.42568	4.74554	4.3308	3.23929	4.28493	4.02093	4.65532	4.52479	4.10361	4.55497	4.05693	4.08457	3.95071	3.75643	3.76827	3.11034	1.89695	3.21785	3.13302	3.60633	3.71895	3.22808	3.26662
Gorilla gorilla	F	3.82566	3.68733	4.36543	4.17157	4.15833	4.02056	4.47964	3.70144	3.14541	3.67392	4.14038	3.90279	4.56437	4.27101	4.28894	4.42944	4.40527	4.66246	5.08709	2.35997	3.74334	3.39023	3.47672	4.47548	4.86446	4.52994	3.21598	4.26703	4.0823	4.64939	4.65693	4.09195	4.60249	4.12564	4.13968	3.97913	3.78919	3.95097	3.40397	1.99877	3.29146	3.24905	3.83425	3.83453	3.3324	3.5317
Gorilla gorilla	F	3.653	3.60785	4.255	4.0527	4.00591	3.91142	4.44633	3.62016	3.15048	3.55466	4.14538	3.76485	4.48077	4.13438	4.16817	4.38389	4.38702	4.60582	4.98823	1.79337	3.63356	3.36597	3.3255	4.37338	4.73842	4.34961	3.15356	4.13132	4.01441	4.59894	4.55326	4.01032	4.56656	4.1032	4.09778	3.9457	3.82489	3.84537	3.35142	1.95921	3.24274	3.19975	3.86431	3.79905	3.1236	3.47724
Gorilla gorilla	F	3.79611	3.82798	4.39428	4.28641	4.15557	4.10658	4.53878	3.75359	3.20964	3.69007	4.22468	3.89492	4.58762	4.225	4.27475	4.49442	4.45804	4.67383	5.12689	2.48952	3.73958	3.46183	3.31069	4.38116	4.8254	4.46866	3.16668	4.32675	4.12625	4.71154	4.69526	4.20626	4.59928	4.15806	4.25731	4.06941	3.91366	3.86185	3.38975	1.78773	3.24678	3.24398	3.77323	3.81403	3.11646	3.47185
Gorilla gorilla	F	3.78097	3.67496	4.27689	4.18225	4.09348	4.0556	4.56626	3.71432	3.30193	3.62499	4.06788	3.83677	4.58023	4.29111	4.34057	4.55673	4.50995	4.69916	5.13197	2.34008	3.67546	3.30863	3.38313	4.49178	4.8585	4.51226	3.12105	4.21593	4.13056	4.70609	4.64633	4.0819	4.54052	4.00055	4.05433	3.92169	3.82573	3.95886	3.44451	1.9543	3.30713	3.13907	3.85144	3.82003	3.13019	3.57353
Gorilla gorilla	F	3.70511	3.71385	4.31923	4.16879	4.05637	3.95717	4.43371	3.57102	3.15594	3.54858	4.04808	3.63855	4.49094	4.21399	4.26607	4.4658	4.44074	4.63086	5.05713	2.39858	3.66341	3.33722	3.38223	4.32772	4.81311	4.4178	3.02197	4.14994	4.02603	4.69421	4.49811	4.05183	4.56897	4.07477	4.05347	3.92467	3.70758	3.85387	3.25559	1.9731	3.25132	3.25878	3.84835	3.80736	3.21685	3.38473
Gorilla gorilla	M	3.88646	3.91127	4.44464	4.34743	4.32133	4.06385	4.66405	3.90337	3.07081	3.80423	4.29054	3.87256	4.68762	4.3648	4.37777	4.6236	4.64079	4.77054	5.23811	2.48849	3.75378	3.61331	3.50138	4.61033	4.9181	4.50095	3.25442	4.44553	4.16196	4.72679	4.72832	4.16328	4.65669	4.15515	4.15079	4.06838	3.95388	3.99944	3.66288	2.07583	3.46647	3.22534	3.9634	3.91348	3.18479	3.76598
Gorilla gorilla	M	4.11719	3.86119	4.38271	4.30349	4.41854	4.06299	4.66966	3.88505	3.09678	3.799	4.28364	3.74695	4.71072	4.39204	4.43161	4.61844	4.57657	4.75186	5.276	2.50637	4.01037	3.55063	3.45528	4.64153	4.92384	4.48292	3.28722	4.43346	4.33141	4.80917	4.61461	4.21979	4.64665	4.11552	4.10116	4.01409	3.93197	3.87201	3.57256	2.07376	3.44859	3.28447	3.79236	3.88805	3.24064	3.67648
Gorilla gorilla	M	4.06356	3.9127	4.45815	4.22218	4.35955	4.13145	4.69225	3.84755	2.92293	3.75047	4.2813	3.86935	4.75117	4.41579	4.49048	4.67225	4.62936	4.76604	5.29112	2.51104	4.00097	3.57433	3.47218	4.60113	5.0091	4.5932	3.37678	4.50834	4.32909	4.87783	4.73192	4.23938	4.6899	4.13323	4.20546	4.09952	4.01811	4.01764	3.63717	1.9754	3.4364	3.34603	3.99031	3.9778	3.13802	3.72541
Gorilla gorilla	M	4.03858	4.01995	4.60999	4.34333	4.37755	4.11823	4.6785	3.92353	3.17241	3.86671	4.28537	3.7701	4.69593	4.48233	4.51627	4.65139	4.6252	4.83519	5.30179	2.65938	3.97024	3.67859	3.79223	4.63705	4.99583	4.58246	3.36781	4.45729	4.35884	4.88902	4.8196	4.24629	4.65949	4.12558	4.11904	4.09638	4.0995	4.08326	3.7506	2.10544	3.39773	3.24898	4.02165	3.92753	3.15686	3.84536
Gorilla gorilla	M	4.11651	3.84167	4.39023	4.29652	4.37316	4.16239	4.67023	3.82747	2.78404	3.68514	4.16093	3.69897	4.70417	4.4333	4.45673	4.68155	4.72841	4.80662	5.28218	2.20782	4.06748	3.53821	3.53054	4.62869	4.99754	4.56252	3.17172	4.46004	4.21435	4.79563	4.68755	4.21545	4.66475	4.1243	4.17382	3.97676	3.93569	3.98586	3.64942	2.02152	3.35318	3.19183	3.96068	3.79456	3.13895	3.78283
Gorilla gorilla	M	4.11651	3.84167	4.39023	4.29652	4.37316	4.16239	4.67023	3.82747	2.78404	3.68514	4.16093	3.69897	4.70417	4.4333	4.45673	4.68155	4.72841	4.80662	5.28218	2.20782	4.06748	3.53821	3.50567	4.51063	4.91286	4.50807	3.34012	4.45333	4.35417	4.82775	4.77129	4.31419	4.58973	4.05197	4.00311	3.8976	3.92786	3.96057	3.67589	2.15908	3.36572	3.16893	3.80061	3.79186	3.26819	3.77338
Gorilla gorilla	M	4.07283	3.97254	4.59268	4.40594	4.64781	4.02203	4.7342	3.97091	2.956	3.88262	4.34141	3.92641	4.79238	4.48903	4.52207	4.72933	4.77589	4.8984	5.33683	2.39217	4.00256	3.68592	3.6681	4.69184	5.08875	4.57466	3.43165	4.56278	4.41127	4.83456	4.73993	4.2991	4.71642	4.18463	4.18708	3.96588	3.95052	4.0159	3.76023	2.21653	3.46307	3.36374	3.78773	3.89736	3.23538	3.87353
Gorilla gorilla	M	3.95956	4.02993	4.44322	4.37538	4.45021	4.21165	4.73496	3.99315	3.36623	3.88664	4.37799	3.86818	4.75928	4.50354	4.56256	4.77533	4.69755	4.88184	5.33816	2.5906	3.99342	3.50767	3.68479	4.66493	5.0199	4.56371	3.52184	4.38722	4.34492	4.88974	4.83892	4.30221	4.73636	4.20432	4.18814	4.13309	4.10944	4.17062	3.66503	2.14917	3.45561	3.34933	4.06401	3.88193	3.48724	3.75798
Gorilla gorilla	M	4.00647	3.90839	4.49648	4.37764	4.48955	4.12708	4.61913	3.75714	2.97073	3.66013	4.25253	3.80863	4.66896	4.54482	4.55237	4.66844	4.70706	4.85188	5.22811	2.12908	3.95987	3.66779	3.4128	4.57728	4.84366	4.50467	3.43537	4.39242	4.2585	4.83451	4.73856	4.29908	4.68663	4.21153	4.17023	4.0764	3.95649	4.10788	3.58448	2.1413	3.35148	3.13013	3.91653	3.77658	3.26364	3.72121
Gorilla gorilla	M	4.01694	3.83127	4.33122	4.18391	4.28787	4.13601	4.56336	3.90394	2.86359	3.84063	4.21972	3.67488	4.62527	4.33676	4.41694	4.62282	4.69175	4.81398	5.24433	2.0366	3.97962	3.51171	3.64705	4.63508	4.93183	4.4832	3.357	4.5171	4.32454	4.81543	4.71702	4.24156	4.6102	4.11261	4.05088	4.03747	3.91796	4.08717	3.66418	2.25219	3.4704	3.34414	4.02306	4.00842	3.38031	3.77068
Gorilla gorilla	M	3.95899	3.90203	4.52523	4.21422	4.39614	4.15682	4.69853	3.85469	3.06324	3.75009	4.29896	3.68109	4.71862	4.47893	4.51602	4.71429	4.71097	4.84179	5.28491	2.57433	3.87714	3.54535	3.62393	4.55468	4.94952	4.62834	3.10312	4.49474	4.28447	4.88714	4.83991	4.31628	4.6986	4.19554	4.16124	4.03906	3.96211	4.18445	3.57288	2.18271	3.39626	3.24077	3.9976	3.87864	3.39305	3.71562
Gorilla gorilla	M	3.95899	3.90203	4.54819	4.30356	4.43514	4.18302	4.70162	3.91842	3.1186	3.95472	4.29897	3.68112	4.75452	4.53569	4.56558	4.58677	4.57737	4.88431	5.24226	2.57434	3.87714	3.54536	3.61125	4.6477	4.90938	4.57483	3.48238	4.44246	4.23145	4.79476	4.71379	4.16325	4.65903	4.22783	4.23429	4.0847	3.84886	4.0495	3.50762	2.06357	3.33826	3.43769	4.03939	3.93449	3.40513	3.61486
Gorilla gorilla	M	4.08028	3.80059	4.42991	4.17842	4.50309	4.04817	4.72998	3.91905	3.19354	3.80807	4.29027	3.80869	4.77525	4.36741	4.40956	4.64168	4.6427	4.79935	5.30169	2.25898	4.06774	3.49259	3.61628	4.63317	4.98165	4.56658	3.28538	4.50419	4.33079	4.84374	4.77355	4.33201	4.75505	4.2232	4.15619	4.05405	3.97141	4.13731	3.65195	2.1483	3.4597	3.20759	3.84299	3.81391	3.32639	3.75154
Gorilla gorilla	M	4.00268	3.77169	4.4516	4.23081	4.25151	4.13001	4.67725	3.89392	3.04015	3.7839	4.25858	3.91126	4.73758	4.45766	4.4807	4.57707	4.57636	4.77864	5.21477	2.50031	3.89005	3.46955	3.37162	4.62012	4.83423	4.51427	3.25772	4.49256	4.16803	4.75462	4.6763	4.24057	4.72212	4.14887	4.10246	4.00436	3.87915	4.14105	3.68161	2.31504	3.31467	3.15263	3.9831	3.77191	3.23529	3.80762
Gorilla gorilla	M	4.0139	3.87948	4.45823	4.28935	4.40546	4.02931	4.65726	3.90035	3.07453	3.85218	4.34357	3.90734	4.70896	4.44787	4.45985	4.65321	4.65779	4.82267	5.25819	2.43211	3.88122	3.62029	3.69895	4.66455	4.98194	4.64416	3.44925	4.51811	4.3375	4.81553	4.86123	4.16622	4.67344	4.19991	4.26812	4.1357	3.95715	4.12773	3.57517	2.32481	3.49757	3.39714	3.97274	4.00909	3.33691	3.74135
Gorilla gorilla	M	4.04646	3.94124	4.50759	4.38683	4.43567	4.20378	4.70555	3.93981	2.88398	3.82046	4.24348	3.92857	4.74804	4.41403	4.4802	4.75262	4.73575	4.78759	5.33181	2.22405	3.96633	3.71073	3.64725	4.60491	4.95129	4.70774	3.25086	4.50978	4.2964	4.82701	4.84409	4.22797	4.70717	4.19661	4.23404	4.03322	4.00303	4.22909	3.74855	2.26849	3.53682	3.26263	4.0368	3.95467	3.34247	3.87718
Gorilla gorilla	M	4.14248	3.96025	4.47139	4.32202	4.3566	4.09199	4.70994	3.9227	2.9576	3.78211	4.29548	3.89939	4.77482	4.45846	4.46631	4.66667	4.61149	4.74978	5.32243	2.65796	4.07314	3.62571	3.65079	4.68779	4.9577	4.56657	3.22137	4.57987	4.38212	4.869	4.82341	4.20117	4.69001	4.12652	4.09632	4.03278	3.95745	4.06849	3.65379	2.0878	3.4455	3.29565	3.98981	3.91249	3.22335	3.78367
Gorilla gorilla	M	3.92025	3.91342	4.43833	4.28731	4.21151	4.12503	4.60623	3.8626	3.06156	3.76009	4.21685	3.89965	4.64583	4.34701	4.34491	4.54327	4.53189	4.73069	5.21214	2.62613	3.8813	3.55437	3.70746	4.61081	5.05108	4.5616	3.45364	4.46106	4.31821	4.76021	4.8142	4.07095	4.65098	4.12777	4.19356	4.03345	3.91785	4.04411	3.62674	2.11013	3.47938	3.29525	3.93957	3.9534	3.24414	3.74192
Gorilla gorilla	M	3.97567	3.99154	4.55479	4.22646	4.30096	4.24576	4.62809	3.86219	3.07534	3.82487	4.28712	3.80316	4.67006	4.41145	4.47003	4.60899	4.56716	4.77291	5.24349	2.80713	3.83375	3.68536	3.67296	4.51489	4.96274	4.55841	3.2506	4.47723	4.32158	4.83236	4.71068	4.10582	4.64412	4.14975	4.15154	4.02326	3.95871	4.09047	3.69221	2.04143	3.4015	3.31272	4.02558	3.91187	3.16598	3.78919
Gorilla gorilla	M	3.94401	3.95495	4.49407	4.33885	4.47184	4.18527	4.58738	3.75458	3.20499	3.75553	4.23413	3.87518	4.5929	4.51371	4.56351	4.72874	4.68279	4.85744	5.29059	2.28579	3.92373	3.61321	3.56252	4.48392	5.02682	4.67628	3.46698	4.5836	4.348	4.84377	4.78906	4.15506	4.61079	4.09263	4.192	4.05492	3.8879	4.10622	3.72231	2.09765	3.53725	3.36344	4.04244	4.00225	3.25395	3.83897
Gorilla gorilla	M	4.04427	3.80485	4.47874	4.3787	4.36401	4.09135	4.58367	3.77184	2.81593	3.74915	4.25802	3.83735	4.61528	4.35866	4.32253	4.47277	4.40715	4.63206	5.20428	2.59525	3.90999	3.55872	3.60959	4.62257	4.98261	4.65627	3.22698	4.4006	4.28933	4.84942	4.79118	4.35307	4.64505	4.11634	4.15142	4.0524	3.89717	4.14861	3.64168	2.12582	3.54254	3.37842	3.85392	3.90681	3.40121	3.75939
Gorilla gorilla	M	3.92535	3.94666	4.53127	4.33959	4.3731	4.03725	4.62051	3.80568	3.00151	3.7556	4.16846	3.75309	4.62684	4.3062	4.34525	4.51734	4.32908	4.56656	5.23254	2.29164	3.87388	3.67397	3.60799	4.59478	4.927	4.56069	3.40585	4.346	4.33136	4.86055	4.79511	4.20487	4.63715	4.09036	4.04745	3.89809	3.88475	4.08573	3.68011	1.96715	3.41004	3.1723	3.97467	3.85868	3.22149	3.75591
Gorilla gorilla	M	4.13329	3.89458	4.55272	4.28957	4.50266	4.18054	4.6729	3.87015	3.12483	3.81378	4.28473	3.96483	4.7146	4.47899	4.49585	4.63347	4.60585	4.82198	5.30883	2.91123	3.95199	3.62877	3.58699	4.61031	5.04257	4.64072	3.48803	4.59341	4.27366	4.84993	4.81503	4.27455	4.73883	4.18271	4.18961	4.14487	4.00627	4.11016	3.75354	2.06	3.51455	3.27383	4.01284	3.96841	3.27793	3.87427
Gorilla beringei beringei	F	3.87459	3.61668	4.29169	4.16727	4.14038	4.02837	4.53948	3.69519	3.10553	3.64367	4.09835	3.86615	4.58486	4.21937	4.27256	4.43723	4.42457	4.63817	5.15601	2.46769	3.68113	3.32679	3.53893	4.6209	4.93733	4.55191	3.10777	4.26949	4.09513	4.68246	4.76253	4.36332	4.62412	4.14797	4.17233	3.98009	3.78804	3.81734	3.47618	1.93015	3.18591	3.19691	3.59077	3.63075	3.0568	3.56751
Gorilla beringei beringei	F	3.91654	3.68403	4.32573	4.20647	4.1351	3.93506	4.61227	3.74502	3.16928	3.67897	4.10897	3.74519	4.61704	4.21484	4.23955	4.41884	4.36444	4.59302	5.15307	2.69392	3.76345	3.36873	3.55376	4.60569	4.92527	4.50464	2.79426	4.30947	4.05936	4.58953	4.80368	4.26361	4.57987	4.07406	4.08933	3.94903	3.77389	3.85722	3.50534	2.09383	3.30407	3.3081	3.54446	3.55883	3.1323	3.64825
Gorilla beringei beringei	F	3.81297	3.69612	4.34007	4.13493	4.057	4.03045	4.60396	3.69077	3.14916	3.6826	4.11918	3.50153	4.70994	4.12799	4.18643	4.35648	4.27094	4.56011	5.14393	3.0335	3.57269	3.28916	3.41965	4.47348	4.809	4.44747	2.78819	4.23128	4.15792	4.70615	4.66483	4.27439	4.61973	4.08147	4.18031	3.9763	3.80046	3.72619	3.31067	2.69205	3.40792	3.31402	3.51496	3.80276	3.04636	3.57497
Gorilla beringei beringei	F	3.63563	3.76399	4.36426	4.30714	4.02353	3.9376	4.48439	3.61469	3.08205	3.57228	4.04067	3.80004	4.54686	4.11924	4.17138	4.32335	4.24517	4.51013	5.04296	2.40934	3.715	3.29741	3.5613	4.56879	4.78335	4.42935	3.08798	4.32226	4.1028	4.59079	4.68752	4.21551	4.62817	4.01797	4.14434	4.0057	3.79176	3.66419	3.34003	2.13986	3.30726	3.3125	3.4038	3.74157	3.17547	3.48348
Gorilla beringei beringei	F	3.87176	3.6681	4.34348	4.07149	4.03423	4.03022	4.55076	3.74109	3.11096	3.6584	4.17257	3.88495	4.59161	4.20846	4.26719	4.43022	4.42465	4.63503	5.14356	2.54403	3.73738	3.31853	3.52095	4.60148	4.86125	4.53158	2.94197	4.30787	4.10672	4.70449	4.76014	4.30957	4.63305	4.11114	4.16168	4.06552	3.8824	3.7985	3.43102	2.1759	3.3368	3.2937	3.60512	3.80888	3.04936	3.56363
Gorilla beringei beringei	F	3.72167	3.63644	4.26581	4.29148	4.15727	3.95739	4.6074	3.86775	3.26837	3.80445	4.26704	3.74024	4.63904	4.11417	4.20502	4.453	4.22786	4.52026	5.1597	2.7292	3.58401	3.12321	3.29725	4.44053	4.75956	4.47093	3.15425	4.13785	4.14838	4.67843	4.63488	4.30325	4.69655	4.21152	4.21548	4.02491	3.87513	3.93697	3.55885	2.36191	3.29216	3.11558	3.76647	3.71698	3.13746	3.74432
Gorilla beringei beringei	F	3.85005	3.75015	4.31949	4.20837	4.07064	4.20349	4.62552	3.63943	3.41198	3.58334	4.12037	3.8366	4.67612	4.2157	4.28651	4.54692	4.3166	4.53812	5.19751	2.74818	3.6957	3.40755	3.58654	4.56512	4.87491	4.50435	3.14147	4.33553	4.2105	4.71343	4.6957	4.26904	4.68583	4.16264	4.12646	4.00707	3.86668	4.05357	3.65146	1.93	3.3434	3.23413	3.81169	3.79593	3.26129	3.72779
Gorilla beringei beringei	F	3.78333	3.64023	4.22419	4.17097	4.09131	4.05044	4.60992	3.70521	3.1675	3.68873	4.15965	3.68435	4.63069	4.253	4.29301	4.4584	4.25852	4.54366	5.1497	2.5657	3.61827	3.37465	3.55359	4.57154	4.886	4.49221	2.90283	4.25808	4.06398	4.59047	4.66275	4.30764	4.60717	4.10373	4.13577	4.01548	3.87674	3.94831	3.64244	2.08837	3.37066	3.30467	3.54474	3.71603	3.21421	3.7109
Gorilla beringei beringei	F	3.84264	3.66218	4.33421	4.20941	4.21046	3.98507	4.53107	3.7134	3.39832	3.67193	4.13155	3.59699	4.57501	4.16168	4.24988	4.46297	4.32865	4.60826	5.13306	2.57096	3.6954	3.35296	3.57263	4.54882	4.78893	4.49142	3.10154	4.35966	4.09225	4.66474	4.77582	4.18187	4.63215	4.13683	4.18277	4.0525	3.87072	3.84769	3.54983	2.01026	3.26453	3.20204	3.66827	3.79212	3.08306	3.61719
Gorilla beringei beringei	F	3.79264	3.5326	4.29459	4.24991	3.96127	3.94318	4.57994	3.71415	3.26503	3.66892	4.1419	3.87881	4.64145	4.02455	4.08244	4.37485	4.2193	4.47255	5.11583	2.48747	3.60263	3.38283	3.74312	4.75905	4.99059	4.63492	3.16498	4.46918	4.35395	4.90122	4.82028	4.43433	4.81545	4.35701	4.25862	4.12882	4.04311	4.26022	3.89727	2.41245	3.44538	3.43683	4.06331	3.91462	3.48355	4.0033
Gorilla beringei beringei	M	4.10148	3.85022	4.49735	4.28005	4.32479	4.16546	4.84594	4.02349	3.39291	3.90641	4.42783	3.87111	4.85205	4.36891	4.47139	4.72092	4.54312	4.73958	5.41498	2.87109	3.91392	3.5628	3.62333	4.83673	4.94509	4.57526	3.19212	4.49089	4.42224	4.91876	4.97253	4.43521	4.72531	4.16215	4.20585	4.1023	4.04946	4.14749	3.76363	2.17911	3.55455	3.33353	3.89063	3.92654	3.35003	3.84014
Gorilla beringei beringei	M	4.15551	3.90351	4.46606	4.18663	4.39417	4.14676	4.81643	3.95232	3.53126	3.88245	4.30885	3.75359	4.85775	4.28583	4.39582	4.65003	4.52329	4.76906	5.40079	2.86048	4.02919	3.60086	3.58821	4.65533	4.99357	4.54823	3.35014	4.47161	4.4618	4.92915	4.93439	4.4462	4.73504	4.13563	4.09729	4.09222	4.03642	4.03673	3.7418	2.40623	3.35912	3.44447	3.80004	3.83127	3.4487	3.83569
Gorilla beringei beringei	M	4.13737	3.87494	4.53166	4.03501	4.2388	4.16252	4.77755	3.86744	3.40536	3.76501	4.28405	3.9132	4.77138	4.3338	4.44301	4.66919	4.58943	4.77833	5.35302	2.80361	4.01153	3.55119	3.51782	4.70324	4.96769	4.55318	3.25141	4.6274	4.35859	4.86202	4.73802	4.46606	4.74213	4.23061	4.21791	4.10837	4.00144	4.043	3.72519	2.35494	3.3464	3.41682	3.83725	3.85459	3.22181	3.86525
Gorilla beringei beringei	M	4.06225	3.82663	4.50172	4.12418	4.16534	4.20323	4.79841	3.95327	3.27262	3.90202	4.33131	3.81692	4.83672	4.35949	4.47501	4.68625	4.55106	4.75497	5.33809	2.97599	3.86631	3.52775	3.48107	4.71622	4.94174	4.6171	3.07081	4.41365	4.21228	4.82434	4.87011	4.46388	4.7349	4.24435	4.27384	4.11036	3.9623	3.94046	3.64122	2.23571	3.41713	3.34575	3.76699	3.83726	3.1964	3.73447
Gorilla beringei beringei	M	4.10458	3.82438	4.47392	4.18157	4.36994	4.15551	4.76433	3.91057	3.37695	3.75007	4.23607	3.98886	4.80968	4.29502	4.39089	4.60818	4.53303	4.73416	5.32635	2.82887	3.97668	3.48313	3.68452	4.76137	4.96459	4.54781	3.26245	4.58031	4.30908	4.89853	4.82751	4.46143	4.73697	4.20621	4.22189	4.07383	4.00496	4.03243	3.57814	2.69352	3.37261	3.35319	3.80796	3.82035	3.24757	3.76531
Gorilla beringei beringei	M	3.98872	3.59523	4.3268	4.08108	4.33379	4.02051	4.77463	3.95452	2.99726	3.86131	4.29674	3.90635	4.8021	4.37914	4.42078	4.6017	4.52062	4.68888	5.29019	2.49501	3.87033	3.31035	3.54697	4.81678	4.94201	4.60346	3.06741	4.57575	4.23635	4.85197	4.93179	4.41343	4.76248	4.20878	4.2201	4.03958	3.97753	4.04973	3.64309	2.46219	3.51296	3.43143	3.79433	3.88712	3.29782	3.84345
Gorilla beringei beringei	M	4.09999	3.90223	4.3691	4.2478	4.42209	4.08241	4.78341	3.93436	3.3263	3.84774	4.25628	3.8321	4.81219	4.27565	4.40206	4.65481	4.53659	4.72631	5.34659	2.795	3.97293	3.59956	3.68779	4.73042	4.95852	4.61104	3.02282	4.53244	4.34375	4.80833	4.83556	4.29023	4.72502	4.23643	4.15905	4.05781	3.99862	4.06786	3.66633	2.38014	3.48389	3.44123	3.81976	3.88767	3.37412	3.81401
Gorilla beringei beringei	M	4.15198	3.89628	4.456	4.21232	4.3494	4.12906	4.76187	3.94569	3.45503	3.88419	4.29572	3.94937	4.76314	4.3273	4.38593	4.56638	4.37065	4.68341	5.33397	2.12343	4.12328	3.63535	3.69411	4.71311	5.0173	4.61903	3.00184	4.41437	4.36363	4.95801	4.89139	4.42623	4.76122	4.15563	4.15416	4.0683	4.00818	4.01337	3.65835	2.2786	3.43789	3.36429	3.86939	3.94248	3.2225	3.7645
Gorilla beringei beringei	M	4.06859	3.84599	4.51196	4.251	4.44852	4.05806	4.78896	3.92414	3.37863	3.83489	4.33253	3.8129	4.79072	4.30983	4.40898	4.6487	4.50075	4.73659	5.3473	2.8301	3.9536	3.3854	3.60369	4.72286	4.99184	4.69767	3.34266	4.5776	4.33397	4.87839	4.93657	4.47446	4.77827	4.20527	4.26822	4.13881	3.93528	4.05926	3.66693	2.23435	3.52139	3.3867	3.78887	3.90345	3.27403	3.8002
Gorilla beringei beringei	M	4.22068	3.81978	4.42777	4.29315	4.46237	3.94368	4.75264	3.92023	3.07614	3.81448	4.29691	4.00117	4.78311	4.19379	4.2792	4.51791	4.40864	4.59294	5.33415	3.10541	3.89664	3.67635	3.70377	4.73682	4.99247	4.60976	3.29719	4.5476	4.33332	4.91999	4.94276	4.47369	4.75558	4.15516	4.24158	4.12546	4.04109	4.04238	3.62234	2.32593	3.44173	3.34221	3.80106	3.86493	3.16168	3.78838
Gorilla beringei beringei	M	4.08472	3.85888	4.49101	4.2732	4.34746	4.07079	4.77001	3.89762	3.52471	3.82388	4.26308	3.99906	4.79364	4.3814	4.43998	4.66495	4.42501	4.68352	5.36133	3.30775	3.87665	3.2999	3.54092	4.68149	4.97514	4.60361	3.33042	4.55943	4.2667	4.86276	4.89249	4.46625	4.78009	4.26628	4.21696	4.11164	4.00329	4.12105	3.58225	2.23779	3.40698	3.30255	3.88554	3.83463	3.42433	3.71527
Gorilla beringei beringei	M	4.14057	3.81535	4.44119	4.39176	4.53523	4.04957	4.85792	4.0531	3.5605	3.91264	4.36466	3.95214	4.83068	4.45956	4.51598	4.75382	4.65019	4.84755	5.38593	2.7313	4.03707	3.4918	3.64423	4.64983	5.0533	4.63082	3.4245	4.72082	4.34965	4.85868	5.02441	4.41759	4.74274	4.17141	4.24754	4.19138	4.13026	4.17425	3.90567	2.1745	3.51213	3.43152	3.89151	3.93602	3.33772	3.94985
Gorilla beringei beringei	M	4.13425	3.86861	4.43834	4.30066	4.48649	4.09451	4.82835	4.06523	3.50777	3.91228	4.41493	3.85015	4.83682	4.41221	4.43862	4.751	4.59262	4.76813	5.41269	2.72643	3.92601	3.64282	3.75869	4.78007	5.1112	4.67913	3.22905	4.51439	4.4551	4.94957	4.89807	4.45172	4.85364	4.27959	4.31079	4.21656	4.19397	4.15728	3.83892	2.26571	3.58889	3.43032	3.88832	3.98697	3.41324	3.92484
Gorilla beringei beringei	M	4.00736	3.78038	4.43204	4.17971	4.1405	3.99284	4.72088	3.96449	3.36909	3.91802	4.26385	3.81741	4.77901	4.15175	4.18978	4.41697	4.32722	4.63218	5.22997	2.91715	3.80228	3.47671	3.53313	4.55033	4.89209	4.51136	3.00799	4.39228	4.17602	4.71983	4.79183	4.32301	4.70383	4.1624	4.14852	4.03178	3.99953	4.01635	3.62759	2.21895	3.38457	3.26755	3.71434	3.76597	3.25745	3.75678
Gorilla beringei graueri	F	3.87553	3.69528	4.3091	4.20303	4.18816	4.03049	4.5654	3.75132	3.22058	3.68924	4.15342	3.71901	4.59222	4.16473	4.27	4.50002	4.41884	4.65179	5.15588	2.6189	3.63803	3.53647	3.39396	4.38951	4.84748	4.47883	3.23028	4.2208	4.16217	4.77079	4.64016	4.20272	4.6435	4.08216	4.16748	4.0054	3.83391	3.97612	3.47577	1.8139	3.38839	3.13891	3.7207	3.75492	3.19159	3.56068
Gorilla beringei graueri	F	3.90829	3.67714	4.30968	4.13056	4.05142	4.1162	4.57588	3.69199	3.27297	3.69872	4.18358	3.71121	4.60646	4.08487	4.22098	4.47262	4.32586	4.57941	5.18078	2.35962	3.75481	3.41203	3.23703	4.36077	4.84277	4.41454	3.1881	4.09709	4.18083	4.82679	4.48123	4.32146	4.67512	4.10687	4.12253	4.04037	3.90278	4.00184	3.57531	1.94255	3.1655	3.06574	3.79737	3.67027	3.08715	3.69081
Gorilla beringei graueri	F	3.80698	3.62622	4.28995	4.19024	4.10723	4.04043	4.59291	3.73108	3.32194	3.67892	4.17443	3.7432	4.62974	4.10667	4.22076	4.47319	4.27233	4.53869	5.15888	2.39866	3.63086	3.3108	3.41103	4.43142	4.79564	4.47485	3.14136	4.32861	4.12497	4.76853	4.6477	4.31972	4.63139	4.10222	4.17115	4.02318	3.82693	3.93696	3.44861	1.89706	3.29264	3.17342	3.66593	3.66364	3.16072	3.58469
Gorilla beringei graueri	F	3.80235	3.60568	4.29072	4.16203	4.10721	3.95514	4.48527	3.64567	3.33269	3.6145	4.11279	3.70039	4.50171	4.04183	4.14685	4.37425	4.35098	4.62054	5.09896	2.55799	3.56994	3.35452	3.30714	4.30945	4.8099	4.44944	3.1748	4.1665	4.06536	4.72273	4.53565	4.21946	4.57973	4.03736	4.07141	3.9523	3.84615	3.90636	3.39546	1.77397	3.32369	3.08651	3.57973	3.6192	3.13393	3.48734
Gorilla beringei graueri	F	3.90896	3.60901	4.28508	4.14575	4.0593	4.02225	4.53924	3.73524	3.21352	3.66689	4.12324	3.72098	4.59457	4.1357	4.24114	4.47609	4.42892	4.64203	5.15187	2.33828	3.75305	3.37676	3.21141	4.4368	4.74964	4.39838	3.1985	4.41569	4.1574	4.73801	4.51719	4.25391	4.65526	4.11489	4.13855	3.92876	3.80688	3.85258	3.42528	2.17356	3.21343	3.08788	3.63717	3.68064	3.01364	3.53159
Gorilla beringei graueri	F	3.88784	3.68531	4.35251	4.34503	4.21385	3.99725	4.57296	3.68161	3.31687	3.43963	4.19311	3.82093	4.57521	3.99228	4.11099	4.48115	4.33454	4.48666	5.19586	2.61007	3.63818	3.44271	3.31755	4.46805	4.91951	4.52637	3.29599	4.25752	4.16778	4.77208	4.59576	4.30533	4.66182	4.13479	4.17828	4.11536	3.92014	3.91326	3.5663	1.88854	3.20195	3.08448	3.72304	3.70711	3.07008	3.65763
Gorilla beringei graueri	F	3.91946	3.67719	4.39476	4.28981	4.14485	3.97918	4.5548	3.7064	3.22805	3.68235	4.13236	3.70983	4.61233	4.10821	4.20582	4.39994	4.41251	4.65976	5.15649	2.64913	3.67479	3.44842	3.37325	4.48082	4.85015	4.56025	3.04162	4.24508	4.1343	4.72068	4.7722	4.22901	4.66089	4.14919	4.17113	4.02117	3.84352	3.94207	3.44918	1.92428	3.28804	3.08541	3.68908	3.72764	3.10638	3.51766
Gorilla beringei graueri	F	3.84779	3.67651	4.40961	4.27717	4.2097	4.0036	4.42749	3.61639	2.9009	3.59068	4.08009	3.77404	4.50654	4.08227	4.15914	4.31027	4.33721	4.59223	5.04793	2.26458	3.65307	3.41475	3.32619	4.43749	4.82849	4.49342	3.19019	4.21014	3.99381	4.6384	4.60726	4.23058	4.64298	4.15666	4.15559	3.99966	3.74737	3.90617	3.44521	2.00185	3.28521	3.09879	3.69849	3.72753	2.93825	3.58374
Gorilla beringei graueri	F	3.98508	3.62098	4.37088	4.2741	4.09438	3.97102	4.48199	3.72581	3.06161	3.65792	4.19022	3.78605	4.6078	4.04711	4.15823	4.40124	4.31635	4.54924	5.13137	2.61689	3.76336	3.37531	3.47004	4.40907	4.91584	4.55288	3.09233	4.31161	4.11486	4.75264	4.57245	4.25698	4.64441	4.0832	4.22926	4.11054	3.87701	3.88137	3.51469	1.90282	3.33303	3.17275	3.74786	3.79371	3.10197	3.57817
Gorilla beringei graueri	F	3.84497	3.66489	4.3502	4.22196	4.13425	4.08126	4.57756	3.77637	3.34486	3.69921	4.19263	3.64244	4.62176	4.06768	4.17759	4.44536	4.34945	4.60383	5.1502	2.6166	3.61102	3.44448	3.60437	4.57796	4.99288	4.58362	3.39638	4.55574	4.42924	4.9422	4.9329	4.44261	4.7922	4.25454	4.14759	4.14207	4.01794	4.18434	3.86023	2.11922	3.52929	3.2895	3.89768	3.84325	3.19899	3.91205
Gorilla beringei graueri	F	3.79561	3.63122	4.32085	4.20329	4.18861	3.92933	4.55181	3.73892	3.34088	3.7121	4.10837	3.61231	4.61821	4.11688	4.20202	4.40689	4.38526	4.65704	5.12932	2.43224	3.5986	3.41369	3.44358	4.33399	4.7865	4.49499	3.04641	4.15285	4.12995	4.75432	4.73568	4.22521	4.64793	4.11542	4.15997	3.98438	3.83248	3.95534	3.55308	2.19143	3.25829	3.08584	3.71272	3.6533	3.06617	3.64383
Gorilla beringei graueri	F	3.7913	3.59621	4.31888	4.22459	4.03141	4.04055	4.48549	3.64769	3.33762	3.66762	4.11143	3.71291	4.52705	4.1541	4.2578	4.44349	4.38671	4.65871	5.08206	2.8521	3.5194	3.31459	3.3485	4.46076	4.78353	4.41569	3.08609	4.19599	4.06625	4.62284	4.60432	4.20666	4.60583	4.09148	4.15003	3.93975	3.75098	3.85645	3.37609	2.08178	3.31189	3.15765	3.54233	3.63562	3.00173	3.50258
Gorilla beringei graueri	F	3.76702	3.52624	4.29793	4.20869	4.08915	4.0655	4.55056	3.72132	3.1257	3.63426	4.11076	3.76128	4.59602	4.11829	4.22604	4.45642	4.42205	4.61937	5.12521	2.22876	3.51512	3.36697	3.35665	4.35104	4.82618	4.43102	3.10938	4.20525	4.17512	4.73188	4.58612	4.20991	4.63876	4.10188	4.07374	3.93078	3.78302	3.92043	3.41913	2.05396	3.22807	3.10804	3.72901	3.74313	2.98244	3.59366
Gorilla beringei graueri	F	3.80433	3.62769	4.36168	4.28793	4.1866	4.03083	4.58923	3.78804	3.36971	3.73361	4.18423	3.68625	4.61169	4.17033	4.28416	4.49864	4.43865	4.69737	5.15249	2.37995	3.55255	3.42036	3.36248	4.27391	4.83099	4.42233	3.21538	4.16886	4.1735	4.7698	4.64952	4.24119	4.63696	4.05407	4.14514	4.03025	3.81351	3.89875	3.50771	1.94374	3.46138	3.19833	3.49415	3.7488	3.03856	3.59874
Gorilla beringei graueri	F	3.87074	3.64966	4.43424	4.27182	4.24349	4.04877	4.57498	3.70019	3.25864	3.67229	4.13485	3.65441	4.62815	4.11286	4.2153	4.40933	4.38167	4.64224	5.17172	2.23757	3.69654	3.50089	3.44178	4.51875	4.906	4.55036	3.22325	4.22235	4.19178	4.75811	4.6752	4.28492	4.68614	4.16205	4.17007	4.03379	3.83761	3.94956	3.53402	2.09686	3.36358	3.19044	3.63893	3.73819	3.16045	3.66247
Gorilla beringei graueri	F	3.77631	3.67461	4.33035	4.11935	4.19945	4.02218	4.5312	3.62354	3.38678	3.62454	4.06579	3.62918	4.56248	4.08544	4.23677	4.4435	4.39222	4.65494	5.10435	2.41573	3.62392	3.39736	3.28471	4.31528	4.75519	4.42709	3.05444	4.24742	4.12542	4.75212	4.64094	4.21917	4.60366	4.09496	4.14189	4.01063	3.79528	3.81526	3.27309	2.07336	3.37385	3.08956	3.47255	3.70127	3.14993	3.38599
Gorilla beringei graueri	F	3.88117	3.67151	4.3798	4.17281	4.26835	4.02565	4.56552	3.67607	3.20712	3.66564	4.13485	3.67269	4.60959	4.18298	4.30718	4.49806	4.44824	4.67797	5.16564	2.49448	3.73974	3.33185	3.42939	4.52585	4.79304	4.47309	3.18001	4.27407	4.1867	4.76202	4.67452	4.35484	4.66498	4.15817	4.17469	4.07091	3.84683	3.94879	3.60344	2.14888	3.26335	3.10735	3.67927	3.6822	3.05252	3.65287
Gorilla beringei graueri	F	3.78046	3.52818	4.31257	4.20446	4.11955	4.01491	4.55267	3.67054	3.18348	3.67046	4.13881	3.65451	4.58472	4.08746	4.18527	4.379	4.33359	4.60842	5.09964	2.4964	3.54937	3.24434	3.28061	4.38067	4.76747	4.36222	3.09091	4.24162	4.06937	4.70447	4.48618	4.19874	4.66379	4.12822	4.13003	4.00972	3.83445	3.90201	3.51812	1.91378	3.26758	3.02678	3.65942	3.66546	3.00202	3.54697
Gorilla beringei graueri	F	3.80143	3.68046	4.35116	4.33984	4.1542	4.01042	4.54951	3.73819	3.12429	3.69132	4.2172	3.7387	4.58911	4.09445	4.18959	4.43711	4.40481	4.60799	5.13578	2.59867	3.56448	3.4524	3.45366	4.48593	4.87487	4.46762	3.12942	4.16191	4.09751	4.68143	4.58585	4.31124	4.64056	4.12048	4.13002	4.02995	3.86316	3.8142	3.41542	1.86568	3.25614	3.14218	3.6283	3.73777	3.02914	3.47874
Gorilla beringei graueri	F	3.84621	3.60496	4.2732	4.25254	4.15787	4.04432	4.52998	3.68483	3.12782	3.62014	4.15371	3.70073	4.57721	4.13931	4.23528	4.45727	4.40737	4.61531	5.10506	2.69625	3.6015	3.35046	3.34007	4.36004	4.76007	4.38543	3.12383	4.24533	4.0478	4.72537	4.56196	4.3127	4.62359	4.10457	4.11865	4.00077	3.80329	3.89537	3.47421	2.08856	3.30695	3.09108	3.54042	3.64002	3.00803	3.53622
Gorilla beringei graueri	M	4.18595	3.83327	4.4918	4.37337	4.44148	4.25717	4.74032	3.92597	3.09667	3.86736	4.33932	3.86745	4.76977	4.44611	4.53415	4.71633	4.70605	4.86036	5.37293	2.6227	3.91727	3.71051	3.49941	4.65256	4.96232	4.62323	3.30996	4.49352	4.39021	4.92149	4.90035	4.40639	4.81849	4.17047	4.25484	4.1395	3.94315	4.22167	3.88757	2.14275	3.60845	3.34581	3.96641	3.94412	3.28166	3.99152
Gorilla beringei graueri	M	4.03672	3.85505	4.42593	4.26531	4.39515	4.17391	4.73033	3.91887	3.07762	3.82141	4.3113	3.76765	4.70718	4.26118	4.35561	4.61367	4.60058	4.76026	5.34042	2.40261	3.92571	3.59541	3.60029	4.52564	4.94981	4.59768	3.27623	4.40765	4.35806	4.95989	4.81128	4.47066	4.75626	4.20623	4.18314	4.12296	3.98826	4.1654	3.62177	2.07263	3.61416	3.30671	3.79293	3.91587	3.3831	3.75338
Gorilla beringei graueri	M	3.98399	3.7882	4.40146	4.16855	4.28439	4.18855	4.70702	3.90736	3.21544	3.83453	4.29487	3.7244	4.72352	4.31496	4.41065	4.63107	4.60388	4.79655	5.30068	2.40431	3.849	3.50516	3.501	4.60148	4.90568	4.58105	3.37655	4.43211	4.36414	4.8646	4.84458	4.31061	4.76476	4.16795	4.19345	4.10872	4.01294	4.12811	3.81493	2.10215	3.45045	3.26671	3.92449	3.87475	3.30056	3.91833
Gorilla beringei graueri	M	4.07862	3.86485	4.50224	4.33768	4.39619	4.24572	4.74503	3.88468	3.1994	3.85265	4.30352	3.84807	4.7887	4.39951	4.49555	4.68285	4.70431	4.88795	5.35959	2.4437	3.89177	3.64218	3.52554	4.65753	4.95328	4.61173	3.26183	4.48656	4.38609	4.97983	4.79766	4.44639	4.80469	4.18437	4.20848	4.14595	4.04118	4.10455	3.62286	2.03735	3.48536	3.2429	3.87314	3.88633	3.28421	3.69853
Gorilla beringei graueri	M	4.14148	3.75416	4.46101	4.18958	4.31307	4.30625	4.72256	3.8823	3.3997	3.85742	4.32278	3.89474	4.74907	4.45689	4.54463	4.70479	4.68865	4.89653	5.35874	2.53153	3.91316	3.59649	3.55592	4.61312	4.97339	4.63985	3.42062	4.44278	4.37055	4.95354	4.9067	4.49168	4.83028	4.22855	4.26777	4.20844	4.08169	4.18586	3.75347	2.24869	3.47416	3.30933	3.94041	3.89107	3.38334	3.87507
Gorilla beringei graueri	M	4.19174	3.79773	4.45206	4.29578	4.40459	4.12499	4.75323	3.95215	3.24524	3.86518	4.35513	3.82	4.76	4.32336	4.42513	4.65246	4.563	4.76924	5.34291	2.65717	3.93243	3.60578	3.58669	4.66511	4.93883	4.61232	3.55392	4.45468	4.37691	4.89399	4.87517	4.39537	4.77227	4.18788	4.20346	4.17	3.96579	4.21635	3.7778	2.14873	3.52844	3.38999	3.90784	3.87272	3.45191	3.8845
Gorilla beringei graueri	M	4.05601	3.74664	4.48078	4.33585	4.33361	4.1043	4.76206	3.95252	3.2834	3.888	4.35564	3.78775	4.78904	4.34751	4.43319	4.66805	4.56553	4.76301	5.33899	2.75445	3.84134	3.38745	3.68065	4.6776	5.06175	4.6163	3.44704	4.6242	4.35941	4.87735	4.90235	4.37925	4.77998	4.19218	4.20235	4.15298	3.99339	4.21197	3.87315	1.94964	3.55762	3.33951	3.90083	3.89015	3.4261	3.88283
Gorilla beringei graueri	M	4.08048	3.96001	4.54466	4.29338	4.3	4.24413	4.72626	3.93804	3.43515	3.8583	4.32716	3.78934	4.77538	4.39064	4.49013	4.7129	4.67363	4.88229	5.35373	2.80992	3.94372	3.6754	3.51579	4.47077	4.87048	4.43957	2.98681	4.20471	4.17563	4.7902	4.54549	4.24409	4.69159	4.22796	4.19837	4.0592	3.85669	3.82589	3.54534	2.00981	3.3171	3.17876	3.73186	3.82657	3.10163	3.62645
Gorilla beringei graueri	M	3.92818	3.76211	4.39926	4.34687	4.31603	4.23878	4.72608	3.87965	3.11752	3.7384	4.28792	3.8659	4.75119	4.43504	4.50992	4.70487	4.67724	4.80974	5.31246	2.57865	3.66544	3.54905	3.49796	4.57108	4.92825	4.68261	3.42003	4.5861	4.38244	4.90418	4.86914	4.41497	4.75132	4.16529	4.14323	4.08023	3.92807	4.05664	3.72996	2.09807	3.47938	3.31531	3.71025	3.79405	3.29169	3.73344
Gorilla beringei graueri	M	4.15381	3.83672	4.4599	4.2918	4.42011	4.44226	4.76254	3.88522	3.60859	3.8893	4.32103	3.81074	4.74955	4.5171	4.6152	4.7702	4.63092	4.91209	5.39151	2.87699	3.94358	3.52869	3.52061	4.64028	4.91028	4.59545	3.35341	4.46042	4.35468	5.00106	4.9084	4.54231	4.85432	4.23995	4.17473	4.10884	3.92986	4.11148	3.72331	2.1561	3.45078	3.26391	3.91611	3.89678	3.2016	3.82943
Gorilla beringei graueri	M	4.00056	3.88811	4.547	4.39987	4.23681	4.32084	4.71081	3.85183	3.42243	3.81429	4.31542	3.82572	4.69456	4.33919	4.43061	4.62006	4.50923	4.79186	5.32195	2.88242	3.70414	3.6419	3.60812	4.5932	4.98918	4.61696	3.47433	4.56367	4.29607	4.90106	4.81369	4.43794	4.83416	4.19171	4.20967	4.18564	4.01726	4.17331	3.81668	2.05619	3.44565	3.281	3.94984	3.89633	3.19475	3.87408
Gorilla beringei graueri	M	4.09626	3.91143	4.47502	4.25323	4.38012	4.34345	4.77038	3.9393	3.27996	3.80019	4.32036	3.79898	4.77859	4.43076	4.52266	4.70985	4.70938	4.88324	5.3713	2.8363	3.94933	3.60317	3.62183	4.64164	4.9654	4.56116	3.27803	4.40201	4.36556	4.97991	4.76197	4.51502	4.83303	4.24204	4.17597	4.07345	3.99745	4.102	3.68464	2.35528	3.43961	3.25027	3.84806	3.84615	3.15189	3.81066
Gorilla beringei graueri	M	4.13231	3.89147	4.55358	4.3282	4.34298	4.21301	4.74267	3.9326	3.24614	3.80135	4.37608	3.88009	4.75778	4.29358	4.36417	4.62129	4.63388	4.78257	5.33414	2.82357	3.80405	3.75625	3.33865	4.4787	4.92013	4.64099	3.18534	4.47784	4.33534	4.91176	4.88014	4.40394	4.72112	4.20127	4.18457	4.12498	4.04652	4.01878	3.76192	2.36713	3.45207	3.23168	3.78873	3.85217	3.19057	3.76697
Gorilla beringei graueri	M	4.10668	3.82578	4.50818	4.22027	4.3732	4.221	4.7512	3.91058	3.35741	3.8116	4.34252	3.78019	4.7454	4.34711	4.47364	4.71269	4.64681	4.8403	5.33662	2.72828	3.89837	3.55239	3.59992	4.54294	4.94089	4.50542	3.30322	4.57557	4.37354	4.92864	4.76056	4.42748	4.80227	4.1995	4.16661	4.1584	4.03955	4.14373	3.7016	2.16869	3.53198	3.23701	3.83005	3.84983	3.28003	3.80438
Gorilla beringei graueri	M	4.04425	3.81543	4.46963	4.3023	4.391	4.26549	4.71191	3.8812	3.35248	3.82669	4.2855	3.78817	4.74748	4.35836	4.45425	4.68277	4.63349	4.84154	5.33171	2.6262	3.89559	3.49624	3.56971	4.52022	4.99581	4.57155	3.31368	4.53283	4.39092	4.88056	4.84545	4.41618	4.78777	4.21117	4.2068	4.11965	3.99715	4.19949	3.7128	2.23998	3.66488	3.36673	3.76156	3.84998	3.32692	3.8594
Gorilla beringei graueri	M	4.04425	3.81543	4.46963	4.3023	4.391	4.26549	4.71191	3.8812	3.35248	3.82669	4.2855	3.78817	4.74748	4.35836	4.45425	4.68277	4.63349	4.84154	5.33171	2.6262	3.89559	3.49624	3.59634	4.5517	4.9584	4.62709	3.44485	4.50296	4.38021	4.95574	4.95704	4.48469	4.76417	4.19226	4.19336	4.14494	3.9905	4.15196	3.76783	2.23045	3.5066	3.23704	3.82724	3.8529	3.28705	3.77503
Gorilla beringei graueri	M	4.15926	3.82548	4.52659	4.36023	4.47559	4.25417	4.78805	3.93194	3.57543	3.84648	4.18985	3.82196	4.78515	4.41921	4.54596	4.72919	4.62584	4.8798	5.37028	2.59444	4.02957	3.56534	3.42343	4.62183	4.90256	4.60436	3.35275	4.66999	4.46396	4.98756	4.95302	4.43151	4.79186	4.18385	4.23125	4.15095	3.96413	4.07983	3.75682	2.20678	3.44681	3.29104	3.89319	3.87297	3.06543	3.8663
Gorilla beringei graueri	M	4.08419	3.86921	4.52951	4.38177	4.46575	4.2905	4.79695	4.001	3.43529	3.93203	4.43274	3.77919	4.83961	4.41127	4.50225	4.71808	4.65814	4.86911	5.40092	2.9261	3.81636	3.61433	3.59577	4.72171	5.01844	4.6933	3.41466	4.54025	4.33888	4.90051	4.89789	4.44211	4.87435	4.24831	4.2577	4.17308	4.04136	4.19234	3.81919	2.28638	3.61768	3.45515	3.90488	3.98941	3.45193	3.95058
Gorilla beringei graueri	M	4.06965	3.79437	4.53437	4.33044	4.39844	4.16165	4.71574	3.88556	3.31568	3.84594	4.32252	3.77288	4.74857	4.3183	4.40061	4.61536	4.46884	4.70577	5.28012	2.53034	3.86292	3.61177	3.62029	4.61357	4.94371	4.51159	3.12331	4.37173	4.28834	4.85183	4.74176	4.4267	4.77706	4.21998	4.24406	4.14194	3.98272	4.06574	3.75577	2.16559	3.48708	3.34557	3.78304	3.88734	3.11669	3.85055
Pongo pygmaeus	F	3.54013	3.60149	4.21791	4.13468	4.11969	3.68345	4.31877	3.65838	3.37804	3.63112	4.07978	3.63442	4.35911	3.95062	4.01777	4.26126	4.08757	4.43604	4.92311	2.52862	3.38477	3.23193	3.17035	4.33039	4.70746	4.38609	2.84371	3.92262	3.91073	4.54778	4.55296	3.86478	4.43347	3.95469	4.02577	3.92288	3.80163	3.90779	3.25084	1.87125	3.22527	3.24659	3.7973	3.77429	3.26193	3.32926
Pongo pygmaeus	F	3.63707	3.56909	4.27296	4.15106	4.08364	3.71111	4.20241	3.46006	3.10641	3.46301	4.02382	3.73416	4.2852	3.81196	3.90331	4.17496	4.02904	4.33468	4.86379	2.35968	3.50482	3.22029	3.16514	4.21426	4.6523	4.28722	2.86879	4.01094	3.9273	4.52256	4.42127	3.95658	4.45334	3.97249	3.98868	3.88207	3.83472	3.88725	3.20985	2.09147	3.05023	3.07837	3.72048	3.68618	3.15083	3.34546
Pongo pygmaeus	F	3.61867	3.555	4.14753	4.17873	4.06901	3.69535	4.20513	3.50273	2.84653	3.47737	4.01573	3.71467	4.27629	3.98567	4.00883	4.19273	4.18956	4.41898	4.88155	2.5542	3.41223	3.19656	3.23785	4.2854	4.72535	4.44889	2.98898	3.91956	3.9679	4.58141	4.39897	3.92057	4.41881	3.92893	4.03484	3.9366	3.81034	3.82985	3.0747	2.226	3.19216	3.22376	3.67947	3.76048	3.29328	3.1081
Pongo pygmaeus	F	3.58977	3.53016	4.19678	4.18865	4.19785	3.60377	4.23701	3.54981	3.18221	3.55261	4.04203	3.60033	4.31296	3.84874	3.89207	4.15263	4.04909	4.38069	4.86535	2.28804	3.30924	3.28794	3.2386	4.32835	4.70712	4.27766	2.81761	3.88124	3.9835	4.55658	4.35154	3.8352	4.43985	3.92047	3.9579	3.90197	3.8449	3.85744	3.13741	2.01269	3.21165	3.2131	3.74019	3.71967	3.20499	3.22907
Pongo pygmaeus	F	3.64916	3.69329	4.29886	4.15359	4.16892	3.82157	4.32256	3.50424	3.28132	3.59562	4.04738	3.63065	4.36361	3.94065	4.0341	4.2579	4.17196	4.50315	4.95276	2.12524	3.52328	3.43084	3.39625	4.3854	4.91926	4.53633	3.14985	3.87053	3.89943	4.59689	4.5503	4.03161	4.45652	3.98368	4.09593	4.05499	3.86079	4.02074	3.40412	2.10163	3.22946	3.30861	3.92777	3.82444	3.25776	3.45575
Pongo pygmaeus	F	3.65117	3.55579	4.20657	4.11932	4.05226	3.7309	4.22138	3.55247	3.24326	3.54006	4.00731	3.68585	4.30619	3.85041	3.90227	4.17253	4.07039	4.3933	4.91381	2.3161	3.54002	3.16666	3.2625	4.38056	4.73218	4.27865	2.99908	3.85475	4.00003	4.61309	4.40536	3.96074	4.46847	3.95808	3.96333	3.91627	3.79799	3.82043	3.12508	1.82993	3.24328	3.26015	3.76894	3.78959	3.12874	3.25353
Pongo pygmaeus	F	3.69016	3.58381	4.26346	4.14033	4.07532	3.82067	4.25326	3.56326	3.17322	3.55576	4.04982	3.70288	4.32327	3.85358	3.9157	4.19638	4.07079	4.39501	4.90918	2.53731	3.47496	3.21939	3.22469	4.32305	4.74811	4.3617	2.92035	3.95758	3.84244	4.50875	4.41938	3.93574	4.46843	3.94267	3.99404	3.90982	3.81064	3.8912	3.29765	1.6468	3.20713	3.15718	3.82018	3.77749	3.0424	3.40995
Pongo pygmaeus	F	3.70229	3.62791	4.24211	4.1527	4.00355	3.72213	4.20244	3.38412	3.18798	3.41226	3.95454	3.69881	4.25708	3.82577	3.87434	4.16432	4.01028	4.32248	4.89144	2.69559	3.4714	3.29793	3.17173	4.34185	4.80456	4.45849	2.8337	3.84126	3.87248	4.5449	4.41691	3.98747	4.35662	3.82057	3.97062	3.84229	3.68142	3.86979	3.17493	1.8174	3.24442	3.06626	3.67986	3.73041	3.11328	3.2646
Pongo pygmaeus	F	3.62712	3.55868	4.1805	4.12427	4.14672	3.72682	4.35869	3.59162	3.38706	3.57812	4.05748	3.59007	4.42433	3.84378	3.93281	4.22185	4.02563	4.40461	4.97249	2.70822	3.4438	3.08639	3.21085	4.3708	4.71471	4.3282	2.943	4.01858	3.99195	4.59463	4.27587	3.94247	4.48534	3.90245	3.93547	3.92733	3.85547	3.97133	3.13043	2.18317	3.1313	3.25335	3.84286	3.64266	3.33837	3.29799
Pongo pygmaeus	F	3.57046	3.50705	4.13372	4.11739	4.02037	3.59365	4.25456	3.52554	3.12212	3.48059	4.00128	3.57941	4.33496	3.85695	3.87964	4.12341	4.03344	4.34865	4.85443	2.54838	3.41495	3.11301	3.10408	4.29801	4.63857	4.26032	2.73729	3.95621	3.92642	4.53464	4.3035	3.80388	4.42354	3.9049	3.91353	3.91293	3.75468	3.84357	2.8941	1.94198	3.20566	3.2685	3.74099	3.74649	3.29504	3.09908
Pongo pygmaeus	F	3.60494	3.66302	4.2857	4.18395	4.15864	3.84433	4.28654	3.53586	3.44625	3.64375	4.06491	3.70387	4.32592	3.8911	4.00514	4.26745	3.98688	4.42836	4.9253	2.40742	3.38946	3.32231	3.16991	4.35952	4.78481	4.41205	3.09211	3.89477	3.89872	4.58066	4.39735	3.96373	4.42343	3.90408	3.93029	3.91094	3.80984	3.9181	3.27292	1.87571	3.2421	3.29365	3.88222	3.78487	3.17683	3.36612
Pongo pygmaeus	F	3.7229	3.47013	4.13792	4.17213	4.12809	3.86258	4.33958	3.56318	3.43559	3.62876	4.10038	3.75305	4.39552	4.02722	4.09344	4.325	4.16498	4.52378	4.98577	2.68423	3.50484	3.08346	3.24842	4.43064	4.81821	4.51119	2.96769	4.012	3.93188	4.57482	4.45089	3.94645	4.39304	3.87191	3.974	3.94878	3.7833	4.07578	3.09049	2.04183	3.33429	3.20231	3.79608	3.66438	3.53064	3.23888
Pongo pygmaeus	F	3.62117	3.58974	4.22716	4.1169	4.12346	3.83498	4.29721	3.53154	3.22797	3.51647	4.06379	3.65525	4.32767	3.85731	3.91785	4.18607	4.05478	4.38933	4.91579	2.5367	3.3944	3.26976	3.31151	4.33	4.80975	4.41734	3.11072	3.97541	3.93045	4.61622	4.44789	4.06486	4.43603	3.91414	4.06365	3.95235	3.8013	3.83468	2.96665	1.83729	3.26916	3.25812	3.7167	3.80327	3.26204	3.11527
Pongo pygmaeus	F	3.71294	3.50586	4.12797	4.09264	4.06147	3.82049	4.32413	3.5249	3.14951	3.43618	4.00401	3.81828	4.38551	3.94303	4.0426	4.31334	4.18105	4.38624	4.96131	2.63458	3.51287	3.07102	3.10761	4.25412	4.69009	4.41655	2.80692	3.95078	3.9002	4.55289	4.62998	3.86842	4.45276	3.88807	3.99323	3.92413	3.79004	3.93752	3.34692	1.88149	3.23257	3.19675	3.89439	3.78349	3.03748	3.45119
Pongo pygmaeus	F	3.56312	3.56149	4.2445	4.14171	3.99614	3.691	4.22438	3.50457	3.23136	3.50405	3.97277	3.7323	4.34187	3.74095	3.86541	4.1363	3.9985	4.36283	4.86617	2.42143	3.40796	3.22943	3.01953	4.26192	4.65332	4.2997	2.95051	3.91096	3.77941	4.44116	4.2427	3.7414	4.45603	3.90312	3.9833	3.85286	3.6998	3.86425	3.21404	1.8251	3.1975	3.2833	3.87988	3.76824	3.02111	3.31677
Pongo pygmaeus	F	3.67975	3.54776	4.23065	4.23646	4.13553	3.73694	4.29208	3.51395	3.19898	3.46427	3.98248	3.66169	4.33525	3.83693	3.96187	4.25741	4.1311	4.40026	4.94572	2.77361	3.42321	3.15756	3.11135	4.21381	4.66304	4.3655	2.94855	3.9478	3.95061	4.55287	4.56829	3.75826	4.42295	3.90536	3.95725	3.85731	3.68786	3.84095	3.1738	1.91893	3.27692	3.27325	3.85033	3.81046	3.11297	3.32577
Pongo pygmaeus	F	3.51434	3.56546	4.1963	4.10445	3.99579	3.71908	4.28623	3.58367	3.17643	3.53179	4.00458	3.80437	4.35736	3.88071	3.94909	4.25822	4.18064	4.43333	4.88738	2.62974	3.20342	3.19826	3.21747	4.32888	4.72922	4.38385	2.90145	3.94634	3.79125	4.46477	4.42139	3.87936	4.40568	3.89242	4.07677	3.96193	3.72349	3.82339	3.18084	1.99199	3.02411	3.14925	3.75452	3.63041	3.10689	3.29411
Pongo pygmaeus	F	3.62037	3.5434	4.18736	4.17261	4.0611	3.84778	4.3002	3.66624	3.27368	3.62722	4.06426	3.67827	4.41114	3.94304	4.02801	4.26656	4.17883	4.49722	4.95828	2.54955	3.40873	3.17556	3.09183	4.33522	4.71425	4.33026	2.91766	3.93993	3.9534	4.58063	4.41793	3.91998	4.47046	3.94262	4.02357	3.95115	3.82205	3.91949	3.0883	1.91666	3.22544	3.31104	3.85283	3.77647	3.32493	3.21321
Pongo pygmaeus	F	3.54013	3.60149	4.21791	4.13468	4.11969	3.68345	4.31877	3.65838	3.37804	3.63112	4.07978	3.63442	4.35911	3.95062	4.01777	4.26126	4.08757	4.43604	4.92311	2.52862	3.38477	3.23193	3.22476	4.31707	4.74928	4.31378	2.82168	3.98732	3.95963	4.55443	4.36466	3.90547	4.46663	3.92286	3.97225	3.95873	3.82898	3.96004	3.14692	2.06323	3.20859	3.20783	3.82973	3.73998	3.2945	3.32547
Pongo pygmaeus	F	3.59311	3.63272	4.30679	4.18623	4.06244	3.81693	4.27322	3.5765	3.34925	3.59683	4.05609	3.76557	4.37804	3.94215	4.03879	4.25114	4.15414	4.49332	4.93073	2.65264	3.33051	3.30775	3.22423	4.38453	4.75777	4.35597	2.82539	3.82292	3.82579	4.50966	4.36358	3.93681	4.4662	3.95966	4.03198	3.95452	3.7921	3.92317	3.18219	2.09672	3.16401	3.22736	3.84219	3.68769	3.2214	3.35101
Pongo pygmaeus	M	3.95501	3.79107	4.31274	4.25038	4.33354	3.98917	4.5002	3.82274	3.59133	3.77668	4.26713	3.86666	4.52724	4.2302	4.30194	4.58731	4.4449	4.7228	5.18987	2.93758	3.71264	3.41828	3.55973	4.64692	4.98995	4.52895	3.06984	3.85091	4.29151	4.82047	4.65141	4.17173	4.56767	4.05505	4.08891	4.05724	3.97306	4.14811	3.47042	2.07473	3.39583	3.34303	3.93521	3.83262	3.45015	3.53769
Pongo pygmaeus	M	3.87608	3.8623	4.32752	4.16885	4.22053	3.79529	4.43864	3.82122	3.33723	3.69941	4.19724	3.81405	4.49581	4.01587	4.09595	4.39653	4.242	4.53099	5.11411	2.56428	3.79436	3.50409	3.51689	4.66904	4.87901	4.54044	3.20372	4.09025	4.25523	4.76838	4.60621	4.05532	4.51824	3.96728	4.12108	4.06324	3.86217	3.89752	3.15901	2.27228	3.37071	3.36803	3.87737	3.95171	3.21054	3.38586
Pongo pygmaeus	M	3.95036	3.73114	4.36961	4.22955	4.32295	3.97856	4.52258	3.82766	3.39136	3.72965	4.22855	3.81853	4.57319	4.22444	4.2886	4.544	4.46592	4.673	5.15917	2.69051	3.73099	3.37485	3.35568	4.50929	4.78163	4.46543	3.09278	4.11979	4.12115	4.75067	4.72901	4.13574	4.61901	3.96119	4.07933	4.00835	3.92199	4.06399	3.26333	2.0792	3.31498	3.455	3.93731	3.81983	3.55466	3.37168
Pongo pygmaeus	M	3.99789	3.71983	4.29602	4.19847	4.34651	3.77654	4.38118	3.75409	3.20023	3.65541	4.19373	3.66843	4.47828	4.00636	4.08985	4.39448	4.30235	4.54025	5.09777	2.58389	3.84171	3.43702	3.47153	4.56939	4.83154	4.48046	3.06534	4.09917	4.31354	4.76328	4.65344	3.85407	4.57901	4.03714	4.05836	3.94306	3.92012	4.10082	3.29157	2.27074	3.4979	3.46225	4.01679	3.96929	3.45639	3.49352
Pongo pygmaeus	M	3.99714	3.83868	4.4199	4.24445	4.31201	3.94405	4.5613	3.83749	3.49314	3.76196	4.27464	3.8648	4.57093	4.20945	4.28355	4.53072	4.40958	4.68303	5.19184	2.88157	3.76542	3.48191	3.4621	4.50489	4.95957	4.58942	3.07342	4.19654	4.2644	4.81224	4.78475	4.00975	4.65688	4.07553	4.21406	4.13025	4.0256	4.16621	3.56222	2.26405	3.45281	3.48782	4.12924	4.08417	3.32028	3.69343
Pongo pygmaeus	M	3.94337	3.77891	4.27149	4.11157	4.2866	3.87691	4.48642	3.77066	3.27632	3.66897	4.16693	3.84044	4.50249	4.14844	4.20263	4.5048	4.45268	4.63386	5.15252	2.95434	3.71981	3.37742	3.50726	4.42346	4.94021	4.54176	3.04713	4.15585	4.18534	4.76702	4.74377	4.0753	4.57385	3.97497	4.08559	4.00261	3.8328	4.04173	3.19562	2.03405	3.28736	3.29964	3.89492	3.78713	3.41066	3.36009
Pongo pygmaeus	M	4.03345	3.83434	4.3998	4.32446	4.34039	4.10265	4.53418	3.85387	3.45523	3.73213	4.20872	3.80061	4.59942	4.19493	4.27978	4.51953	4.47491	4.73084	5.192	2.92563	3.80188	3.50308	3.28693	4.59628	4.93745	4.58044	3.17946	3.95236	4.28221	4.85996	4.64784	4.12576	4.58789	4.05671	4.07391	4.03987	3.93908	4.07518	3.16577	2.16993	3.32329	3.50663	4.01346	3.8637	3.53129	3.34073
Pongo pygmaeus	M	3.9953	3.83262	4.32302	4.22958	4.42304	3.85745	4.53979	3.86076	3.33573	3.76174	4.26631	3.88371	4.57064	4.13021	4.21016	4.53052	4.46362	4.66993	5.17874	2.72723	3.84188	3.46627	3.46788	4.57303	4.94186	4.61368	3.03134	4.16618	4.25325	4.81039	4.87285	4.21823	4.62192	4.04104	4.15958	4.0763	3.98608	4.13004	3.33532	2.16016	3.39879	3.41661	3.94252	3.97751	3.48093	3.52585
Pongo pygmaeus	M	3.8501	3.66244	4.30528	4.16632	4.28045	3.80493	4.5058	3.80228	3.20112	3.66259	4.26313	3.77365	4.57613	4.09989	4.11623	4.45219	4.4169	4.58963	5.13597	2.65372	3.60516	3.37709	3.40597	4.45023	4.83351	4.48855	3.36193	4.23802	4.26821	4.82723	4.72868	4.1051	4.68344	4.09797	4.09066	4.06199	3.9555	4.11751	3.22244	2.29067	3.41029	3.38901	3.93374	3.9316	3.52233	3.45772
Pongo pygmaeus	M	3.9515	3.75903	4.32029	4.22465	4.18114	4.03024	4.44543	3.78371	3.33342	3.72477	4.22553	3.79649	4.49705	4.10996	4.17681	4.40301	4.2992	4.59575	5.10452	2.74918	3.74959	3.42726	3.41412	4.55379	4.85789	4.53513	2.94936	4.09466	4.17311	4.74541	4.68744	4.04532	4.57837	3.98778	4.11809	4.00118	3.92422	4.05888	3.20848	2.08699	3.46379	3.39882	3.92171	3.96597	3.45386	3.34566
Pongo pygmaeus	M	4.00545	3.8621	4.30131	4.23227	4.43872	3.80239	4.4532	3.80119	3.3472	3.74836	4.2089	3.8004	4.55381	4.17211	4.27388	4.52278	4.52097	4.74344	5.17314	2.82	3.89376	3.39561	3.49262	4.55136	4.91501	4.58655	2.97798	4.30794	4.22939	4.77954	4.76269	4.04827	4.60671	4.01192	4.16206	4.03264	3.96774	4.10796	3.367	2.00715	3.44974	3.40504	3.95066	3.9732	3.42259	3.47709
Pongo pygmaeus	M	4.05327	3.86817	4.3659	4.00338	4.29368	3.99727	4.4965	3.811	3.46134	3.77957	4.26364	3.9274	4.55099	4.21775	4.286	4.51565	4.48978	4.74045	5.19493	2.91723	3.88768	3.5215	3.45561	4.57299	4.9197	4.56617	3.22068	4.1822	4.42065	4.92638	4.73459	4.14382	4.65812	4.05386	4.21638	4.07429	4.03426	4.098	3.37614	2.19112	3.41303	3.46405	4.06349	4.00035	3.36123	3.54325
Pongo pygmaeus	M	4.06519	3.84037	4.30637	4.25127	4.32967	4.0034	4.48879	3.85847	3.49929	3.82909	4.29438	3.76078	4.5224	4.29906	4.35824	4.53998	4.37242	4.69132	5.15617	2.82166	3.87231	3.5046	3.53123	4.57221	4.97351	4.55165	3.01212	4.1171	4.20474	4.8152	4.79069	4.1199	4.65317	4.04636	4.12572	4.06711	3.99377	4.23641	3.51709	2.33077	3.39733	3.42827	4.12676	3.89973	3.46202	3.68865
Pongo pygmaeus	M	3.93725	3.77024	4.34242	4.42979	4.47463	3.94306	4.5499	3.84824	3.49553	3.85791	4.29563	3.74196	4.5619	4.2661	4.36655	4.5482	4.45641	4.75354	5.19813	2.9621	3.71579	3.38117	3.58169	4.51476	4.94344	4.42755	3.25154	4.41844	4.34176	4.8314	4.5396	4.22249	4.6683	4.11423	4.0865	4.04586	4.02785	4.20637	3.52588	2.28168	3.36564	3.35598	4.03855	3.87506	3.48245	3.6945
Pongo pygmaeus	M	3.90027	3.8246	4.32112	4.20041	4.22749	3.8901	4.43168	3.79672	3.38005	3.71144	4.23069	3.82187	4.48014	4.08572	4.16905	4.43432	4.37424	4.6157	5.11111	2.92529	3.68127	3.48036	3.32873	4.43343	4.86741	4.52341	3.20907	4.03814	4.12666	4.72475	4.61921	4.00419	4.56257	4.00064	4.10088	4.02092	3.94434	4.07431	3.36544	2.24719	3.25151	3.3138	3.99234	3.83732	3.29974	3.55279
Pongo pygmaeus	M	3.85232	3.69704	4.26041	4.0764	4.39379	3.89577	4.46851	3.74961	3.51164	3.75464	4.1897	3.85885	4.48756	4.09803	4.17906	4.45069	4.20605	4.55314	5.113	2.74107	3.62168	3.39416	3.49536	4.54413	4.87501	4.55883	3.12077	4.2109	4.13867	4.81835	4.57914	4.15245	4.61078	4.02104	4.13157	4.07495	3.98813	4.12814	3.33322	2.08561	3.36301	3.38849	3.9666	3.90509	3.4655	3.46922
Pongo pygmaeus	M	4.00704	3.87142	4.29722	4.17788	4.30942	4.02266	4.51781	3.88362	3.54493	3.83592	4.28184	3.82873	4.5581	4.18534	4.27846	4.56862	4.24398	4.58897	5.19929	2.74426	3.79545	3.59997	3.54801	4.68735	4.88658	4.55436	3.09098	4.05117	4.39917	4.91731	4.62464	4.06493	4.60821	4.02348	4.03668	4.02506	3.9989	4.12348	3.33245	2.13751	3.34992	3.54728	4.09221	3.9788	3.48259	3.47516
Pongo pygmaeus	M	3.97032	3.69796	4.2721	4.155	4.40775	3.96512	4.36372	3.70348	3.43484	3.68473	4.13844	3.78901	4.41692	4.23112	4.31754	4.48039	4.37464	4.67641	5.11494	2.35516	3.81331	3.42629	3.44023	4.58718	4.86276	4.50333	3.17005	4.02119	4.1287	4.74227	4.72375	4.02231	4.52817	3.99309	4.00009	3.91234	3.8315	3.96363	3.35987	2.09002	3.36685	3.34701	3.99357	3.93559	3.18287	3.47525
Pongo abelii	F	3.64433	3.49785	4.24827	4.17979	4.01504	3.79378	4.28271	3.56538	3.17211	3.47658	3.9756	3.84058	4.35198	3.81604	3.90035	4.19906	4.02514	4.34017	4.88195	2.26068	3.46043	3.18507	3.25666	4.34481	4.74771	4.39806	3.00875	3.9553	3.78999	4.53752	4.4713	3.96863	4.45864	3.85319	4.01766	3.90405	3.76649	3.61304	3.13692	1.82318	3.17237	3.22011	3.71404	3.77742	2.90961	3.18639
Pongo abelii	F	3.61126	3.46089	4.17483	4.07994	3.90629	3.96913	4.34109	3.61497	3.35715	3.51775	4.07209	3.67413	4.36461	4.05543	4.15312	4.37224	4.2288	4.49879	4.92574	2.54725	3.32875	3.03532	3.07597	4.25881	4.64902	4.32773	2.99032	3.71003	3.67608	4.53262	4.39159	4.00363	4.48925	3.98156	3.96162	3.88166	3.77688	3.83404	3.22987	2.04157	3.01748	3.12163	3.79641	3.63721	2.92219	3.35631
Pongo abelii	F	3.66985	3.59397	4.24411	4.14229	3.9866	3.87207	4.33216	3.63142	3.30869	3.59057	4.14053	3.7738	4.3865	3.96487	4.05269	4.28721	4.19612	4.49074	4.93997	2.65421	3.39255	3.29892	3.29575	4.35349	4.78793	4.37108	2.97259	3.94117	3.80107	4.56242	4.33627	4.01811	4.44829	3.89361	4.04432	4.01514	3.85195	3.89375	3.18061	1.87606	3.21768	3.18995	3.77537	3.71696	3.10865	3.34413
Pongo abelii	F	3.6904	3.65901	4.27112	4.21412	3.97559	3.76828	4.24649	3.53904	3.37083	3.49522	4.05126	3.70508	4.35347	3.90305	3.98317	4.2426	4.08744	4.40561	4.8915	2.52089	3.52918	3.37581	3.12904	4.28678	4.62097	4.3652	3.0119	3.77131	3.77177	4.58786	4.39259	4.0162	4.46507	3.89387	3.98893	3.89665	3.73356	3.6427	3.05557	1.81313	3.13115	3.20421	3.67317	3.78012	2.79292	3.14985
Pongo abelii	F	3.58201	3.57191	4.20762	4.12628	3.87822	3.79841	4.28105	3.5813	3.15452	3.48688	4.04469	3.78439	4.35808	3.83091	3.9381	4.2248	4.12038	4.38152	4.86692	2.27618	3.3298	3.26994	3.2486	4.33257	4.73256	4.39287	3.08519	3.96218	3.84427	4.60076	4.42448	3.91689	4.44893	3.96629	4.03556	3.91823	3.74153	3.5907	3.01902	1.66458	3.15469	3.18292	3.63687	3.78565	2.85879	3.03187
Pongo abelii	F	3.67311	3.67774	4.32621	4.32477	3.74238	3.97958	4.46423	3.78448	3.2305	3.67138	4.31783	3.89991	4.53018	4.0981	4.18849	4.42232	4.35089	4.58518	5.03447	2.67222	3.5287	3.22478	3.60132	4.42885	4.87178	4.39655	3.0841	3.87171	3.92058	4.62293	4.69813	4.03834	4.46931	4.0126	4.28886	4.13393	3.88954	3.77464	3.14463	1.99783	3.28464	3.36289	3.76772	3.98066	3.19827	3.23507
Pongo abelii	F	3.49139	3.59816	4.25517	4.29471	3.94548	3.76397	4.45391	3.84939	3.20868	3.70017	4.2873	3.89909	4.52517	3.99098	4.05345	4.38596	4.20748	4.45247	4.96841	2.58811	3.22038	3.18338	3.61105	4.40217	4.90959	4.33401	3.08231	3.8707	3.97533	4.63597	4.57458	3.85963	4.36228	3.8977	4.19899	4.15403	3.91691	3.74197	3.01528	1.78222	3.3219	3.44751	3.80187	4.00707	3.18461	3.04944
Pongo abelii	F	3.62592	3.6066	4.28518	4.26845	3.98852	3.88818	4.45943	3.79564	3.29627	3.66776	4.25503	3.84164	4.49945	4.03672	4.134	4.45887	4.28691	4.52624	5.03144	2.53787	3.31025	3.36487	3.57525	4.35784	4.8435	4.33619	3.10192	3.88878	3.94031	4.71934	4.49999	4.04113	4.44938	3.91645	4.17628	4.09805	3.8774	3.94726	3.00482	1.88216	3.35203	3.44549	3.83962	3.98258	3.44406	3.08506
Pongo abelii	F	3.61217	3.57156	4.20214	4.14658	4.00294	3.85296	4.32145	3.62928	3.08246	3.56711	4.10018	3.81085	4.35245	4.00486	4.05701	4.30192	4.15596	4.43182	4.92783	2.64636	3.41031	3.16885	3.40677	4.41462	4.78524	4.39111	3.00651	4.00815	3.88408	4.62562	4.38636	4.06207	4.4252	3.9152	4.04553	3.95283	3.81632	3.73336	3.06843	1.81346	3.06522	3.07992	3.64742	3.66174	2.95926	3.17969
Pongo abelii	F	3.60877	3.44026	4.14411	4.02395	3.85459	3.97095	4.33955	3.56098	3.1825	3.47445	4.01956	3.77713	4.37369	3.9395	4.0305	4.32613	4.16478	4.42414	4.90333	2.41855	3.32585	3.13093	3.24899	4.3583	4.65041	4.32631	2.95249	4.03462	3.80643	4.46968	4.38076	3.91519	4.35042	3.80038	3.95538	3.84247	3.66663	3.70526	3.20637	2.06892	3.12214	3.13601	3.7588	3.70538	2.86179	3.33524
Pongo abelii	F	3.53298	3.54999	4.15635	4.04133	3.81778	3.73001	4.19095	3.39795	2.80886	3.29113	3.93147	3.69076	4.24337	3.7643	3.90966	4.18698	4.03256	4.23341	4.82791	2.60968	3.31665	3.09192	3.10402	4.28737	4.7029	4.37353	3.24405	3.8701	3.71859	4.4837	4.34596	3.98776	4.43408	3.88148	4.04367	3.97643	3.77099	3.82194	3.09343	2.00254	3.10191	3.13971	3.7425	3.72849	3.04294	3.25721
Pongo abelii	M	3.82545	3.8295	4.21298	4.03517	4.19948	4.04037	4.42096	3.70952	3.29857	3.70792	4.19829	3.84591	4.46657	4.15056	4.26574	4.39272	4.3209	4.65106	5.03887	2.82714	3.6823	3.42951	3.46347	4.49493	4.8511	4.47532	3.05557	4.1673	4.21302	4.80025	4.64661	4.08687	4.5508	4.01504	4.05816	4.00535	3.91002	3.99265	3.22357	2.11956	3.37912	3.41054	3.93685	3.93689	3.33167	3.37852
Pongo abelii	M	3.78879	3.71397	4.29073	4.25589	3.99397	4.06116	4.4803	3.90477	3.60531	3.74569	4.16199	3.83044	4.57613	4.22969	4.31428	4.60935	4.37408	4.63485	5.11491	2.5887	3.57275	3.37212	3.28752	4.23732	4.84548	4.42775	3.11834	4.06103	4.02587	4.74427	4.61982	4.12062	4.60361	3.99874	4.21505	4.10572	3.92916	4.06667	3.0415	2.47887	3.27179	3.41848	3.97525	3.86835	3.48344	3.34187
Pongo abelii	M	3.8235	3.7642	4.28915	4.32801	4.26065	3.86454	4.40308	3.71436	3.44039	3.71125	4.18925	3.91679	4.43428	4.20878	4.29332	4.46804	4.34582	4.64581	5.04538	2.48226	3.66805	3.48187	3.28786	4.41035	4.89682	4.48296	3.02018	4.0825	4.09548	4.80219	4.77251	4.09538	4.51243	3.93005	4.14414	4.05944	3.79994	3.90232	2.92838	2.38951	3.43681	3.41037	3.90333	3.96129	3.28795	3.24228
Pongo abelii	M	3.92115	3.8256	4.41241	4.10374	4.29583	4.09633	4.50687	3.7881	3.50146	3.68823	4.2126	3.84796	4.53278	4.22784	4.29867	4.54028	4.41859	4.67822	5.17919	2.76084	3.69164	3.52096	3.34752	4.65798	4.92715	4.56326	3.09327	4.16302	4.24432	4.84814	4.76436	4.13282	4.64566	4.0734	4.14084	4.07013	3.95492	4.1071	3.36369	2.28173	3.30617	3.38049	4.00662	3.88432	3.39066	3.54506
Pongo abelii	M	3.75858	3.63371	4.2701	4.27495	4.02773	4.04301	4.48895	3.82824	3.06087	3.69487	4.23664	3.83061	4.52176	4.07062	4.15801	4.45448	4.41721	4.59724	5.08029	2.65978	3.53736	3.29811	3.49876	4.39037	4.79425	4.38111	2.98597	4.19537	4.05126	4.7732	4.5636	4.15019	4.60317	4.0247	4.16484	4.08763	3.95995	3.7895	2.95928	2.07037	3.17641	3.36028	3.79189	3.82303	3.23289	3.16357
Pongo abelii	M	3.92491	3.72443	4.2192	4.21812	4.1052	4.19355	4.60238	3.92292	3.46641	3.83874	4.40885	4.04241	4.62069	4.3762	4.48549	4.69496	4.61066	4.82056	5.2089	2.73106	3.71499	3.36198	3.80102	4.54689	4.98228	4.44041	3.34888	4.11662	4.14169	4.83735	4.67622	4.1418	4.58753	4.00802	4.24006	4.1681	4.02106	3.98531	3.1937	1.91335	3.40677	3.5977	4.05909	4.07212	3.38337	3.34646
Pongo abelii	M	3.99858	3.74699	4.41064	4.3229	4.24967	4.21974	4.56604	3.97439	3.21348	3.8736	4.47982	3.92709	4.61775	4.34474	4.42381	4.62436	4.60854	4.80789	5.18258	2.89262	3.72906	3.40503	3.67352	4.51605	4.93501	4.39986	3.23397	4.21022	4.32525	4.91787	4.62263	4.14489	4.67393	4.03971	4.27859	4.21645	4.14315	4.07321	3.38675	2.15413	3.41366	3.50381	4.08595	4.04025	3.39423	3.55147
Pongo abelii	M	3.83679	3.68593	4.32799	4.29849	4.1252	3.9815	4.57602	3.9213	3.42584	3.81209	4.36383	3.89457	4.60041	4.15829	4.26953	4.54921	4.27733	4.5934	5.13551	2.82398	3.55942	3.32258	3.72075	4.57339	4.87217	4.36969	3.42382	4.17218	4.06761	4.70305	4.6703	4.07437	4.57356	4.00408	4.17026	4.12436	3.99902	3.92789	3.40961	2.11766	3.41445	3.51941	3.99019	4.03889	3.26643	3.50722
Pongo abelii	M	3.99129	3.73523	4.30613	4.31675	4.21067	3.98425	4.51556	3.82168	3.23359	3.72337	4.29814	3.95514	4.5634	4.14807	4.24242	4.52131	4.40268	4.61145	5.14281	3.14084	3.60307	3.50191	3.49173	4.49995	4.85279	4.44847	3.26147	4.16984	4.1511	4.84655	4.52055	4.14496	4.63342	4.05902	4.14947	4.08452	3.96805	3.91847	3.33681	2.17235	3.28578	3.38702	3.99812	3.85261	3.20525	3.48596
Pongo abelii	M	3.91758	3.73705	4.37464	4.13106	4.11832	3.83805	4.66918	4.12586	3.69601	3.85261	4.40936	3.89358	4.72596	4.10973	4.20956	4.64368	4.24875	4.53849	5.23203	2.73264	3.59981	3.44008	3.42559	4.54037	4.95196	4.55172	3.07822	4.16113	4.22699	4.79007	4.86175	4.03845	4.6396	4.03044	4.2643	4.21278	4.17944	4.1431	3.75861	2.31115	3.40788	3.38314	4.05408	3.93528	3.39794	3.70287
Pongo abelii	M	3.8674	3.75401	4.34382	4.21569	4.22345	4.00957	4.56608	3.84107	3.62722	3.77624	4.29233	3.94717	4.52966	4.12102	4.25584	4.55532	4.32586	4.64053	5.14637	2.97443	3.56107	3.37454	3.56228	4.58391	4.88385	4.51686	3.42966	4.34744	4.19104	4.77603	4.66642	4.21308	4.61339	3.98893	4.23639	4.13616	4.03849	3.90062	3.22569	2.06653	3.31505	3.25294	3.72061	3.79874	3.31036	3.34448
Pongo abelii	M	4.03286	3.88065	4.42776	4.13332	4.28575	4.03864	4.544	3.88337	3.09209	3.76468	4.32869	3.91609	4.59789	4.15157	4.25555	4.49971	4.41683	4.59556	5.19493	2.97048	3.85426	3.49371	3.46839	4.58172	4.90705	4.47271	3.36156	4.23164	4.212	4.87821	4.66009	4.07646	4.64044	4.05347	4.13169	4.06542	4.00432	4.09104	3.38566	2.32329	3.39643	3.46854	4.10709	3.94913	3.27393	3.5777
Hylobates lar	F	3.13781	3.0236	3.77798	3.78315	3.15036	3.12992	3.64275	2.99997	1.66302	2.93374	3.36661	3.0863	3.75454	2.98958	2.89373	3.3619	3.38266	3.54875	4.26469	2.50619	2.52408	2.81816	2.25753	3.2188	4.02507	3.72761	2.018	3.03011	3.22937	4.03294	3.73031	3.4562	3.80515	3.27395	3.55074	3.30694	2.93999	2.87834	2.31275	1.14947	2.46502	2.27061	2.87182	2.95979	2.02944	2.46293
Hylobates lar	F	3.07356	2.93738	3.81	3.93328	3.26072	3.13019	3.70354	2.96452	1.67389	2.89913	3.38125	3.15121	3.74885	2.8979	2.85769	3.36462	3.27644	3.4843	4.30907	2.32002	2.49581	2.72426	2.24685	3.36531	4.12066	3.72101	1.91102	3.16808	3.29484	4.02147	3.58257	3.42751	3.76818	3.24386	3.4186	3.22561	2.88246	2.89724	2.32726	1.03188	2.22479	2.17548	2.78545	2.76271	2.1276	2.44474
Hylobates lar	F	2.95398	2.89888	3.73682	3.77261	3.21947	2.98407	3.71576	2.98084	1.97043	2.93809	3.35384	3.04896	3.73565	2.79056	2.82335	3.38179	3.38491	3.60134	4.22188	2.36925	2.27258	2.7216	2.31827	3.18743	4.03544	3.69068	2.00864	2.99103	3.19272	3.95258	3.68354	3.32832	3.74663	3.19996	3.45761	3.2157	2.98998	2.99399	2.36809	1.19895	2.39285	2.31503	2.92161	2.88735	2.13645	2.57964
Hylobates lar	F	2.8524	3.01117	3.79445	3.8991	3.28005	2.96017	3.64474	2.92884	1.64099	2.87244	3.25129	3.0711	3.68847	2.94079	2.80127	3.24956	3.32252	3.51386	4.21484	2.42532	2.30282	2.68401	2.33014	3.24903	3.97659	3.67781	2.17817	2.79151	3.24252	3.94024	3.60395	3.29127	3.72911	3.18759	3.408	3.19609	2.94624	2.8598	2.4741	0.939761	2.3893	2.27428	2.84503	2.91111	1.95718	2.57588
Hylobates lar	F	3.02186	2.9049	3.70646	3.83568	3.22664	3.01304	3.62829	2.99724	1.65761	2.96972	3.34623	3.04492	3.6966	2.90635	2.74786	3.19419	3.24407	3.45367	4.23127	2.35488	2.59427	2.56215	2.27027	3.08566	4.00496	3.66458	1.99832	2.86275	3.20981	4.03013	3.61884	3.38268	3.68237	3.09988	3.37057	3.13874	2.94429	2.70758	2.14904	1.1619	2.33936	2.36593	2.84976	2.89018	1.86815	2.41662
Hylobates lar	F	2.80188	2.91814	3.70882	3.81881	3.10121	2.85622	3.63177	2.99191	1.51774	2.94548	3.30168	2.99044	3.68882	2.66581	2.54845	3.18775	3.08804	3.3325	4.17141	2.66504	2.0589	2.45088	2.16714	3.10352	3.94368	3.61262	1.86334	2.69299	3.01868	3.97358	3.55653	3.38594	3.69617	3.18092	3.42183	3.2584	2.89379	2.63247	2.24786	1.08402	2.13342	2.13919	2.75995	2.74408	1.57841	2.3828
Hylobates lar	F	2.9341	3.0037	3.72047	3.75232	3.17104	3.03872	3.68957	2.94977	1.61427	2.9035	3.2708	3.10895	3.74138	2.79949	2.72389	3.28462	3.24317	3.44391	4.25907	2.4932	2.30512	2.73864	2.17807	3.2039	4.05064	3.7437	1.91649	3.00626	3.25945	3.96992	3.75827	3.44235	3.72005	3.16381	3.39134	3.19263	2.90268	2.83028	2.28017	1.00214	2.27953	2.13665	2.69532	2.7921	1.9698	2.46685
Hylobates lar	F	2.9202	2.96568	3.6624	3.65757	3.1684	3.06279	3.64778	2.93784	1.74365	2.87464	3.31288	3.14715	3.72788	2.80655	2.74632	3.25217	3.24054	3.46757	4.23492	2.58217	2.26416	2.70032	2.33452	3.14465	4.06304	3.7743	1.98691	2.96001	3.20699	3.97329	3.76395	3.34485	3.72538	3.14326	3.46164	3.29401	2.9974	2.75493	2.2229	1.04716	2.48827	2.40487	2.83069	3.0663	1.96435	2.42715
Hylobates lar	F	2.93042	3.04324	3.77169	3.75297	3.3421	3.04862	3.7258	2.97623	1.71209	2.9279	3.36727	3.11368	3.76393	2.90739	2.87429	3.29455	3.31932	3.50039	4.28824	2.52114	2.4106	2.60688	2.14827	3.04257	3.98686	3.70506	2.11368	2.91484	3.24336	4.05921	3.69729	3.36398	3.79815	3.18913	3.47847	3.26478	2.98152	2.75492	2.32849	0.724706	2.44793	2.3983	2.94885	2.97957	1.91349	2.44104
Hylobates lar	F	2.90142	2.91107	3.76564	3.87832	3.15675	2.94329	3.58722	2.87272	1.34517	2.84603	3.22656	3.04649	3.6385	2.68978	2.62045	3.23121	3.24292	3.41029	4.20002	2.50039	2.34266	2.61996	2.10609	3.07156	3.9465	3.67886	1.77792	2.56441	3.11614	3.96627	3.64198	3.41023	3.71355	3.14951	3.37628	3.13941	2.93153	2.70258	2.12507	1.01192	2.34441	2.25153	2.655	2.84315	2.05462	2.28606
Hylobates lar	F	2.90144	2.84601	3.74222	3.84044	3.31472	2.87237	3.65121	2.9866	1.39437	2.93902	3.25239	3.09236	3.7041	2.7649	2.71065	3.24335	3.27696	3.47463	4.20584	2.51534	2.06071	2.66879	2.12656	3.09697	3.91293	3.58957	2.02141	2.8022	3.15115	3.94263	3.60308	3.3481	3.67341	3.07558	3.33071	3.07038	2.80824	2.6581	2.25132	0.926886	2.32509	2.21007	2.70388	2.83075	1.97282	2.40347
Hylobates lar	F	2.9721	2.99684	3.77166	3.84165	3.42094	2.8992	3.65515	3.06153	1.7074	3.04446	3.32907	3.13597	3.74075	2.95558	2.92528	3.29567	3.28655	3.54282	4.22615	2.34712	2.41918	2.7934	2.28872	3.17773	3.9654	3.6504	2.05643	2.52037	3.09066	3.9478	3.72595	3.30121	3.74765	3.19281	3.39549	3.15061	2.98272	2.95327	2.27201	1.29963	2.41299	2.44453	3.00011	2.93054	2.11256	2.56687
Hylobates lar	F	3.02883	2.96431	3.69378	3.7979	3.27169	3.09709	3.67342	2.94398	1.78082	2.86825	3.27318	3.08155	3.75231	2.86626	2.85384	3.36019	3.18328	3.42309	4.27184	2.5074	2.49961	2.56442	2.232	3.21569	4.03117	3.71194	2.20892	3.1552	3.24894	4.03416	3.61057	3.38908	3.7502	3.20227	3.37901	3.20911	2.88721	2.94339	2.11251	1.07427	2.18212	2.30481	2.83993	2.75479	2.29452	2.35544
Hylobates lar	F	2.819	3.05249	3.66165	3.69888	3.19544	3.01054	3.64191	2.9215	1.55552	2.87227	3.2961	3.05768	3.7018	2.76428	2.76296	3.29031	3.23578	3.42784	4.24488	2.61755	2.17826	2.69316	2.30426	3.20026	4.00973	3.65586	2.19955	3.05943	3.21759	3.97627	3.70275	3.31071	3.74119	3.18651	3.36962	3.18122	2.87927	2.881	2.02573	1.1101	2.30356	2.44658	2.9236	2.91251	2.16289	2.29842
Hylobates lar	F	3.01537	2.98235	3.64882	3.74343	3.2268	3.00279	3.69568	3.00096	1.62528	2.93454	3.35725	3.11887	3.76535	2.78396	2.74373	3.34003	3.31148	3.48235	4.31072	2.46206	2.49175	2.59001	2.13263	3.13859	4.01831	3.7326	2.09871	3.12745	3.22343	4.01609	3.72459	3.47285	3.76463	3.16275	3.45962	3.29541	2.96864	2.87844	2.09302	1.32759	2.30804	2.28865	2.82072	2.80167	2.11681	2.43191
Hylobates lar	F	2.89706	2.97052	3.73075	3.82372	3.32927	2.98642	3.6295	2.91061	1.75484	2.84276	3.31336	3.04339	3.72072	2.73156	2.68125	3.21985	3.29915	3.51739	4.21221	2.44915	2.28	2.58435	2.30367	3.13438	3.98637	3.61887	1.99672	2.96694	3.10854	3.95935	3.52957	3.41309	3.75873	3.22998	3.45768	3.21025	2.91888	2.96298	2.15863	1.1941	2.3076	2.27917	2.79878	2.82044	2.27162	2.38596
Hylobates lar	F	3.02675	3.13623	3.84363	3.81885	3.29649	2.85731	3.69993	3.01547	1.72544	2.95813	3.33551	3.11638	3.72336	2.88397	2.75719	3.26944	3.3356	3.5581	4.30608	2.52902	2.52077	2.77732	2.34684	3.13869	4.0946	3.733	1.98195	3.02894	3.19828	4.00065	3.60299	3.38408	3.65724	3.1824	3.43236	3.28081	2.95782	2.75557	2.05737	0.700427	2.32326	2.3786	2.78402	2.91113	2.10521	2.1836
Hylobates lar	M	3.0778	3.01033	3.79387	3.80663	3.30541	3.07656	3.61335	2.87693	1.47955	2.87577	3.32195	3.01962	3.6857	2.81886	2.79778	3.28854	3.17969	3.41806	4.21607	2.5039	2.46762	2.77468	2.15945	3.2222	4.02196	3.70033	2.09404	3.07487	3.30262	4.08657	3.6835	3.42737	3.80279	3.27101	3.46144	3.22095	2.97184	2.85597	2.10011	1.17638	2.30018	2.37423	2.87398	2.95976	2.05768	2.40968
Hylobates lar	M	3.13646	3.05777	3.75635	3.80593	3.41406	3.08747	3.61314	2.99567	1.59456	2.96734	3.37889	3.18598	3.71399	2.96103	2.94207	3.41192	3.37931	3.57605	4.31283	2.49404	2.62131	2.85074	2.34299	3.30615	4.09103	3.71695	2.21077	3.04726	3.41652	4.09051	3.7506	3.39918	3.77397	3.198	3.50469	3.25814	2.9992	2.95658	2.36664	1.16304	2.4095	2.42662	2.94979	2.98459	2.24033	2.54451
Hylobates lar	M	2.93244	2.96909	3.71094	3.79509	3.26888	3.03936	3.65106	2.93201	1.93963	2.80025	3.28674	3.05928	3.74716	2.78861	2.74759	3.26448	3.23684	3.4565	4.22424	2.10373	2.60483	2.78669	1.98594	3.18007	4.03222	3.71899	1.91253	2.93907	3.16639	3.98497	3.65884	3.41778	3.75178	3.24074	3.39415	3.18901	2.85009	2.90839	2.19303	1.1267	2.17618	2.08591	2.81332	2.74091	2.09332	2.41095
Hylobates lar	M	3.04365	2.99104	3.71	3.86627	3.28508	3.12625	3.68459	3.00254	1.84599	2.91055	3.35735	3.16177	3.77271	2.93878	2.88496	3.43613	3.26165	3.44444	4.28359	2.76358	2.30022	2.68578	2.12126	3.291	3.97878	3.70879	2.0683	2.88778	3.27037	4.07529	3.86219	3.4373	3.75116	3.22397	3.4533	3.24918	3.06023	2.94517	2.4872	0.972289	2.2657	2.31122	2.90836	2.8974	1.95892	2.61597
Hylobates lar	M	3.20448	2.90236	3.80387	3.84016	3.40019	2.83256	3.6222	3.14827	1.40128	3.10091	3.32562	3.01047	3.76616	2.84573	2.71112	3.36026	3.2093	3.42669	4.30805	2.51669	2.69532	2.62213	2.24056	3.11149	3.99401	3.67823	2.08433	3.14782	3.26381	4.02373	3.78569	3.3944	3.72541	3.16062	3.44277	3.24115	2.96063	2.757	2.11166	1.15483	2.27483	2.29221	2.79438	2.9008	2.11204	2.36553
Hylobates lar	M	2.89381	2.97384	3.79795	3.84731	3.34853	3.07757	3.69313	2.88429	1.71475	2.85906	3.34137	3.12427	3.73247	2.74469	2.78084	3.31622	3.2056	3.46806	4.26903	2.32146	2.27223	2.70624	2.06158	3.25623	4.04612	3.78768	2.19068	3.11388	3.34392	3.98905	3.69824	3.43217	3.77314	3.2739	3.4163	3.1993	2.92693	2.96422	2.49351	0.925483	2.16916	2.28607	2.9132	2.79796	2.13872	2.64663
Hylobates lar	M	3.01813	2.98389	3.76627	3.83771	3.32069	2.97635	3.62815	2.9581	1.10167	2.90038	3.28564	3.10778	3.70264	2.84743	2.73759	3.28338	3.28514	3.45736	4.22628	2.4477	2.27347	2.76994	2.11196	3.03677	3.96336	3.67993	1.83729	3.05252	3.24465	4.07685	3.91499	3.43088	3.717	3.18975	3.43478	3.20901	2.97213	2.6718	2.15627	1.00241	2.37349	2.29937	2.78671	2.9321	1.98644	2.31446
Hylobates lar	M	3.00648	2.97954	3.68392	3.72646	3.26059	3.03103	3.63154	2.98842	1.94328	2.94008	3.34498	3.13881	3.68179	2.90008	2.85763	3.36411	3.27568	3.55187	4.25339	2.63515	2.40888	2.64737	2.23232	3.2068	4.02487	3.67415	2.23339	3.12216	3.16278	3.99371	3.78446	3.42788	3.77769	3.26302	3.47471	3.23494	2.92025	3.00615	2.40992	1.29313	2.24766	2.30744	2.97465	2.86382	2.16407	2.57805
Hylobates lar	M	2.92002	2.96914	3.70708	3.82361	3.21072	2.98343	3.58437	2.8635	1.52041	2.82393	3.26684	3.04058	3.62658	2.69763	2.56403	3.22724	3.099	3.32461	4.16686	2.5774	2.11133	2.62727	2.0664	3.12638	3.94612	3.65175	2.24253	2.68893	3.27429	3.95324	3.7234	3.26639	3.68569	3.20772	3.39691	3.21347	2.85671	2.74509	2.25267	1.03206	2.23591	2.23928	2.76276	2.81415	1.99495	2.45802
Hylobates lar	M	3.08896	2.88605	3.69123	3.823	3.31949	2.99535	3.66871	3.00312	1.64931	2.98019	3.34552	3.15145	3.72919	2.9488	2.86141	3.3511	3.49732	3.62861	4.27631	2.54971	2.31489	2.68307	2.22974	3.23547	4.02695	3.75002	1.96667	2.94294	3.2989	4.00537	3.84655	3.35445	3.73195	3.20532	3.44867	3.23951	2.98975	2.85397	2.35138	1.10826	2.30637	2.27786	2.83156	2.90246	1.97271	2.55573
Hylobates lar	M	3.15032	2.94048	3.68619	3.71354	3.27423	2.96717	3.71163	3.07869	2.08653	3.0119	3.40138	3.11544	3.77403	2.96456	2.91623	3.37375	3.35611	3.60521	4.30262	2.67715	2.35456	2.75069	2.33325	3.11527	4.06603	3.73491	2.12859	3.05716	3.32755	4.06382	3.83405	3.39218	3.7651	3.22186	3.39925	3.23704	3.00249	3.08738	2.3233	1.10936	2.384	2.35944	2.93846	2.84825	2.44274	2.50106
Hylobates lar	M	2.96176	2.96009	3.71772	3.79198	3.34237	3.09366	3.69282	2.98161	1.94117	2.9336	3.35553	3.04139	3.7351	2.88815	2.93513	3.45284	3.36135	3.55106	4.28696	2.27271	2.4753	2.71802	2.28933	3.35031	3.99699	3.5887	2.10637	2.84168	3.18274	4.03748	3.64467	3.45152	3.77714	3.2136	3.37364	3.23084	2.94141	2.84197	2.40097	0.525321	2.37724	2.29291	2.88682	2.85182	1.93728	2.49599
Hylobates lar	M	2.93308	3.05287	3.7726	3.87616	3.28929	2.93099	3.72444	3.09905	1.90063	3.06897	3.38231	3.06722	3.78744	2.92934	2.86579	3.42124	3.31097	3.53018	4.28843	2.40174	2.38256	2.79659	2.29699	3.19922	3.9971	3.67974	1.97763	2.79932	3.23578	4.01111	3.75614	3.43423	3.77888	3.16721	3.44871	3.1883	2.96343	2.86047	2.43862	1.19396	2.31962	2.31103	2.89747	2.92789	2.14071	2.62943
Hylobates lar	M	2.84132	3.07268	3.71207	3.73825	3.19665	3.1107	3.6402	2.95827	1.92544	2.95163	3.36475	3.14646	3.69253	2.72773	2.78436	3.32456	3.28318	3.56009	4.22933	2.67448	2.14453	2.66301	2.07672	3.01567	3.99484	3.73366	2.15564	2.61153	3.11595	4.01042	3.7865	3.47669	3.71578	3.10534	3.46829	3.24452	2.9421	2.8005	2.31865	0.801374	2.2371	2.16192	2.80432	2.76777	1.81197	2.41712
Hylobates lar	M	3.00125	2.93774	3.74101	3.83778	3.2157	3.07459	3.63492	2.94772	1.56571	2.97181	3.43422	3.12152	3.66321	2.79443	2.816	3.35753	3.29707	3.45039	4.23972	2.57706	2.19307	2.57438	2.01364	3.12519	3.99281	3.69721	2.02009	2.75945	3.15734	3.99102	3.81032	3.35871	3.73829	3.25834	3.42033	3.30423	3.00115	2.8069	2.36464	0.907448	2.37776	2.41072	2.91568	2.97153	1.93885	2.46904
Hylobates lar	M	2.93387	3.04783	3.69464	3.80317	3.1746	3.04085	3.68667	3.02093	1.8245	2.99316	3.33981	3.02777	3.74191	2.96554	2.96598	3.37653	3.34723	3.59269	4.27701	2.54971	2.31161	2.69079	2.25027	3.12251	4.0423	3.74139	1.98846	3.1012	3.29777	4.01623	3.67973	3.41536	3.78063	3.19939	3.4758	3.2471	2.95113	2.82401	2.33589	1.26738	2.30652	2.312	2.8472	2.86737	2.12898	2.53466
Hylobates lar	M	3.06076	3.01449	3.72786	3.8251	3.338	3.02747	3.71963	3.02796	1.96623	2.98759	3.34843	3.14367	3.76611	2.98402	2.93588	3.37406	3.37866	3.63056	4.29551	2.51412	2.65246	2.55959	2.26189	3.34433	4.04821	3.74012	2.23283	3.16642	3.35202	4.08374	3.81395	3.48496	3.75155	3.20116	3.47648	3.25412	2.97372	2.96898	2.23945	1.06753	2.46929	2.45012	2.86767	2.98036	2.35227	2.43208
Hylobates lar	M	2.9084	2.92628	3.72366	3.82994	3.1816	3.01518	3.64937	2.95043	1.16537	2.90413	3.34357	3.08137	3.70072	2.84489	2.84538	3.36158	3.20677	3.40274	4.21966	2.67064	2.04185	2.67527	2.26595	3.0275	4.00713	3.69237	1.90821	2.83527	3.14175	3.99279	3.71405	3.46132	3.76244	3.24222	3.39722	3.2109	2.97942	2.75812	2.25547	1.13928	2.27085	2.27834	2.7445	2.91457	1.86565	2.45686
Hylobates muelleri	F	2.87289	3.06639	3.70467	3.8344	3.07655	3.00408	3.61235	2.88893	1.31092	2.92278	3.3084	3.16819	3.63277	2.89567	2.86136	3.26629	3.42679	3.57636	4.23556	2.09239	2.51857	2.78395	2.13719	3.13789	4.03887	3.74539	2.13656	2.70647	3.19309	3.96394	3.67249	3.35213	3.69137	3.14291	3.43119	3.22725	2.93716	2.89301	2.17917	0.984028	2.26728	2.27105	2.82092	2.78867	2.1798	2.37473
Hylobates muelleri	F	2.97471	3.00795	3.70411	3.80403	3.26309	3.03749	3.61518	2.99228	1.78723	2.95766	3.36017	3.10102	3.72624	2.95058	2.90885	3.30928	3.22509	3.55642	4.25711	2.4788	2.45159	2.67733	2.29132	3.11244	4.06249	3.6464	2.04645	2.88969	3.20041	3.99031	3.59767	3.41363	3.75188	3.21979	3.44215	3.17629	2.94981	2.96062	2.30816	1.30939	2.29167	2.31754	2.89377	2.89188	2.198	2.51716
Hylobates muelleri	F	2.85123	2.9168	3.72017	3.89045	3.18252	3.04659	3.64204	3.00052	1.82067	2.97996	3.35055	3.13835	3.71922	2.70307	2.70718	3.31869	3.31785	3.54563	4.19133	2.6518	1.94968	2.51918	2.28423	3.04519	3.9569	3.57689	2.16199	2.61028	3.03786	3.84293	3.74649	3.3595	3.65694	3.15305	3.41584	3.1922	2.95004	2.9022	2.38032	1.02008	2.35774	2.19087	2.68979	2.77605	2.14458	2.53053
Hylobates muelleri	F	2.82829	3.02591	3.67295	3.65063	3.02168	2.94828	3.65231	2.95061	1.71382	2.91008	3.32138	3.04437	3.70409	2.84166	2.7762	3.29176	3.36321	3.51866	4.21174	2.51431	2.25595	2.64546	2.19327	3.08968	3.94913	3.61534	2.28005	2.7469	3.15239	3.91959	3.64034	3.37936	3.77013	3.24013	3.40344	3.21517	2.98332	2.94453	2.38864	1.10016	2.24587	2.2124	2.84455	2.79543	2.13842	2.51545
Hylobates muelleri	F	2.86838	2.92328	3.75667	3.79401	3.12661	2.72734	3.62101	2.97514	1.4475	2.98149	3.33533	2.93485	3.68144	2.70995	2.58644	3.17114	3.31406	3.50422	4.21089	2.41511	2.18256	2.64749	2.05577	2.96763	3.95162	3.61874	1.98144	2.92825	3.22856	3.96591	3.66765	3.30234	3.70543	3.15883	3.35689	3.22166	2.96331	2.78275	2.13562	1.12689	2.2039	2.25124	2.74331	2.81629	2.02817	2.3192
Hylobates muelleri	F	2.93656	3.02448	3.70134	3.84821	3.23238	2.96803	3.59264	2.96894	1.61022	2.95889	3.39094	3.08297	3.6664	2.8855	2.82391	3.2001	3.26031	3.55673	4.21602	2.57896	2.20418	2.79714	2.32435	3.08752	4.02555	3.64673	2.29533	2.73672	3.16085	3.94678	3.53792	3.4292	3.75455	3.24176	3.46245	3.27627	3.02371	2.86968	2.24132	1.39013	2.29671	2.34503	2.9315	2.93214	1.97235	2.51915
Hylobates muelleri	F	3.00321	3.00189	3.67459	3.79373	3.28645	3.00924	3.67831	3.05601	1.63636	3.04998	3.40827	3.14068	3.74804	2.91893	2.96035	3.39574	3.27424	3.60224	4.25885	2.66078	2.22052	2.69753	2.37595	3.14896	4.0536	3.69908	2.19813	2.77826	3.24039	4.05102	3.64921	3.50135	3.72661	3.17773	3.37495	3.18389	3.00388	2.8472	2.09726	1.06436	2.3372	2.36923	2.81328	2.91056	2.17479	2.27294
Hylobates muelleri	F	2.88236	2.94197	3.72977	3.83796	3.3757	2.99462	3.64206	3.0035	1.59024	2.95722	3.40091	3.09641	3.73623	2.6917	2.69688	3.30191	3.22611	3.46414	4.23541	2.41387	2.37701	2.57425	2.16742	3.07155	4.00878	3.6163	2.08269	2.6525	3.10945	3.90658	3.50232	3.3689	3.78026	3.25631	3.46486	3.30224	3.03701	2.89391	2.38211	1.23898	2.3779	2.27959	2.84786	2.95111	1.95998	2.57464
Hylobates muelleri	F	2.85278	2.90372	3.74879	3.86914	3.32353	2.95046	3.67524	2.97179	1.75172	2.94796	3.34414	3.07785	3.75106	2.88336	2.81344	3.31702	3.31229	3.55955	4.2155	2.35015	2.25286	2.57219	2.21167	3.0652	3.99767	3.70495	2.10182	2.78385	3.20436	3.94389	3.80064	3.34609	3.75002	3.17039	3.4285	3.2212	2.9717	2.84466	2.40258	1.10954	2.30478	2.32628	2.85931	2.93558	1.98984	2.58645
Hylobates muelleri	F	2.85397	2.91623	3.72052	3.91854	3.20104	2.95403	3.56321	2.93459	1.59127	2.89458	3.3203	2.95059	3.65987	2.80053	2.73755	3.25775	3.32999	3.52097	4.2007	2.59138	2.00463	2.52597	2.12849	3.15141	3.9851	3.64661	1.93048	2.73539	3.07321	3.88129	3.65077	3.26999	3.70545	3.15278	3.44839	3.22508	2.87092	2.81742	2.30519	1.2451	2.33609	2.37345	2.9134	2.95846	1.89208	2.50312
Hylobates muelleri	F	2.86774	2.92694	3.71208	3.84498	3.2187	2.97042	3.66799	2.95226	1.58952	2.95654	3.35082	3.1522	3.70966	2.86136	2.79626	3.2078	3.22781	3.48891	4.22504	2.49885	2.0371	2.72236	2.1129	3.00295	3.98625	3.72853	2.17505	2.84511	3.10431	3.94859	3.8258	3.39209	3.76672	3.27554	3.49625	3.25751	2.96388	2.98169	2.41033	1.05726	2.40768	2.27811	2.90774	2.92504	2.15147	2.53835
Hylobates muelleri	F	2.94666	2.87817	3.64433	3.7946	3.18407	2.98999	3.64664	3.01717	1.62968	2.99694	3.36854	2.97875	3.72107	2.91351	2.83427	3.29462	3.36217	3.54653	4.24032	2.46646	2.28456	2.56279	2.32653	2.91221	4.0266	3.69659	1.91868	2.83722	3.15297	3.93384	3.7259	3.32514	3.77908	3.31179	3.45145	3.29632	2.9292	2.96398	2.32576	1.30112	2.45512	2.38253	2.92012	2.99854	2.20428	2.48834
Hylobates muelleri	F	2.9544	2.94357	3.64696	3.6975	3.24695	3.03325	3.67034	3.00409	1.74232	2.97715	3.42811	3.0407	3.748	2.87436	2.84417	3.32431	3.3993	3.57894	4.24662	2.32522	2.49752	2.66124	2.41903	2.95376	4.00196	3.60864	1.81534	2.91391	3.20133	4.04592	3.7538	3.38593	3.75429	3.14067	3.34045	3.26567	3.03404	2.98437	2.43841	0.976524	2.37378	2.32184	2.91311	2.95724	2.11203	2.54913
Hylobates muelleri	F	2.73894	2.90213	3.68366	3.88543	3.22758	2.96228	3.51663	2.8184	1.68001	2.8252	3.24815	3.06554	3.59233	2.62433	2.56137	3.17704	3.22399	3.44518	4.12668	2.23607	2.26555	2.57307	2.15872	2.83292	3.88892	3.63502	1.96717	2.86619	3.10542	3.85345	3.7289	3.20836	3.61708	3.08343	3.40145	3.14985	2.84227	2.79627	1.88693	1.22169	2.30838	2.42061	2.8305	2.93082	2.20602	2.22463
Hylobates muelleri	F	2.95426	2.97044	3.65005	3.70698	3.10747	3.12534	3.62804	2.97657	2.07531	2.96387	3.3649	3.19726	3.75298	3.0969	3.06661	3.36992	3.31048	3.61189	4.2458	2.38086	2.41618	2.71036	2.18971	3.00972	4.01145	3.72167	2.31233	2.70179	3.15318	4.02802	3.85508	3.37923	3.75699	3.1987	3.44422	3.20962	2.98151	2.85825	2.26578	1.09408	2.37417	2.42366	2.97374	2.95785	2.03991	2.44999
Hylobates muelleri	F	2.86028	2.80284	3.64218	3.76416	3.10065	2.88438	3.61734	2.93928	1.81942	2.87236	3.32916	2.91044	3.67866	2.78532	2.61603	3.25582	3.26255	3.45749	4.20347	2.64106	1.98827	2.45261	2.17675	3.0948	3.97692	3.61654	2.11798	2.73849	3.18092	3.89811	3.52054	3.26198	3.75979	3.21121	3.38676	3.23252	2.97374	2.8651	2.41392	1.12235	2.34524	2.36318	2.93658	2.92037	2.03722	2.57009
Hylobates muelleri	M	2.86875	2.99517	3.7453	3.8839	3.27874	3.01758	3.62454	2.95395	1.73987	2.9406	3.34197	3.20753	3.70236	2.90712	2.7874	3.23105	3.26908	3.53122	4.22416	2.23852	2.18194	2.79834	2.3162	3.17561	3.98673	3.68952	1.98934	2.8024	3.20209	3.97316	3.77394	3.33914	3.76181	3.19821	3.33829	3.15851	2.92787	2.87682	2.17863	1.0301	2.26758	2.27177	2.76735	2.84122	2.18739	2.32771
Hylobates muelleri	M	2.80409	3.0735	3.68228	3.84699	3.20594	3.04202	3.72754	3.0299	1.37134	2.98328	3.42718	3.05182	3.79519	2.78071	2.61032	3.23955	3.36475	3.53912	4.27307	2.52164	2.21385	2.70812	2.14991	3.07517	4.00146	3.67713	1.68941	2.89735	3.24061	4.01138	3.74088	3.39682	3.81688	3.25249	3.44844	3.33525	3.03731	2.94263	2.47857	1.17731	2.44171	2.31269	2.88616	2.97657	2.04745	2.59736
Hylobates muelleri	M	2.86199	2.78593	3.77459	3.85402	3.16461	2.89303	3.55951	3.01282	1.66669	2.97252	3.38275	2.99591	3.71542	2.6202	2.57761	3.23461	3.19222	3.49595	4.1549	2.158	2.50403	2.445	2.04402	2.85117	3.86875	3.56684	1.84185	2.67478	2.97444	3.94514	3.67656	3.32646	3.771	3.23798	3.4291	3.28455	3.06112	2.75755	2.15822	1.24292	2.288	2.30294	2.85127	2.89366	1.9047	2.34656
Hylobates muelleri	M	2.86722	2.95367	3.65128	3.79575	3.28257	2.94072	3.65268	3.03121	1.50361	3.01662	3.42397	3.05395	3.71688	2.86114	2.77528	3.35355	3.29029	3.48697	4.22326	2.33676	2.30478	2.58314	2.21104	3.01719	3.95703	3.66011	2.07685	2.92065	3.19713	3.98321	3.71753	3.34917	3.71347	3.15785	3.34175	3.26481	3.02492	2.81417	2.0909	1.22806	2.30565	2.30929	2.71171	2.86579	2.20083	2.2801
Hylobates muelleri	M	3.1047	2.97973	3.70334	3.75974	3.15216	3.15415	3.7096	3.00688	1.7904	2.95936	3.39435	3.09312	3.79339	2.98776	2.94283	3.40361	3.32881	3.56512	4.30767	2.52722	2.3892	2.9147	2.31093	3.07378	4.02425	3.64855	2.23681	2.7821	3.26966	4.09287	3.61049	3.52512	3.85716	3.25406	3.38136	3.23056	2.97068	2.91966	2.23325	1.2385	2.23362	2.2453	2.84851	2.7642	2.19376	2.45929
Hylobates muelleri	M	2.85399	2.98724	3.71731	3.84099	3.16652	2.98927	3.65083	3.00133	1.95767	2.9817	3.39067	3.13591	3.69568	2.97215	2.84583	3.30542	3.30868	3.601	4.24589	2.50192	2.07202	2.76283	2.1847	3.20531	3.98659	3.67782	1.99673	2.88517	3.19036	3.95232	3.61523	3.38897	3.74375	3.22372	3.47244	3.27522	3.05081	2.91836	2.18377	1.20314	2.32867	2.34291	2.77908	2.89195	2.30202	2.43152
Hylobates muelleri	M	2.94074	2.91628	3.81048	3.91154	3.27037	2.94993	3.64097	2.98275	1.77438	2.95433	3.37935	3.02396	3.71465	2.87109	2.81323	3.3124	3.23635	3.54198	4.23686	2.39297	2.40064	2.64382	2.29732	3.11729	3.96424	3.63437	2.0762	2.96839	3.27986	4.00326	3.54647	3.41167	3.80752	3.23348	3.45416	3.30412	3.04846	2.92866	2.15581	1.24921	2.34454	2.35821	2.86878	2.93271	2.30086	2.31312
Hylobates muelleri	M	2.98189	2.9222	3.71077	3.86954	3.31586	3.03359	3.72078	3.04893	2.05389	3.01556	3.45004	3.23878	3.76348	2.92163	2.85082	3.38247	3.19065	3.51832	4.27329	2.34778	2.34032	2.69154	2.45604	3.22652	4.07781	3.70073	1.93062	2.96832	3.22833	4.04278	3.75595	3.48319	3.78717	3.22327	3.48638	3.3413	3.06777	2.91108	2.33835	1.00628	2.46475	2.41523	2.88533	2.984	2.30794	2.46465
Hylobates muelleri	M	3.05595	2.92313	3.6555	3.74934	3.26072	3.18919	3.7197	3.00185	2.11199	2.99201	3.43745	3.09814	3.77991	3.04549	2.9811	3.39393	3.30436	3.59357	4.29586	2.56757	2.41336	2.62092	2.32321	3.11445	3.99475	3.70996	2.30481	2.97128	3.29643	4.06852	3.76423	3.50688	3.81269	3.32629	3.50649	3.3292	3.0779	3.02037	2.50119	1.17092	2.37832	2.37002	2.88638	2.92628	2.26142	2.57098
Hylobates muelleri	M	2.93988	2.87212	3.66058	3.75009	3.2591	2.90847	3.64719	3.04916	1.78981	2.99822	3.41166	3.16187	3.72527	2.90578	2.84642	3.28961	3.33684	3.61199	4.21227	2.33188	2.33011	2.65165	2.37408	2.94127	4.02825	3.70931	2.2302	2.77778	3.09726	3.93575	3.81063	3.37731	3.76113	3.22977	3.47759	3.32504	3.05053	2.83851	2.18889	1.32108	2.32102	2.24139	2.77123	2.86791	1.97935	2.38098
Hylobates muelleri	M	3.00489	3.01446	3.73956	3.83648	3.37879	3.1307	3.78074	3.11083	2.06226	3.07528	3.41467	3.13291	3.85168	2.97455	2.92837	3.48731	3.41325	3.6467	4.32216	2.63857	2.06104	2.86136	2.37807	3.15898	4.06822	3.78585	2.33351	2.9012	3.2519	4.07308	3.69956	3.45259	3.86463	3.30407	3.46424	3.29907	3.06979	3.09843	2.51482	1.27909	2.41907	2.45217	3.09144	2.99905	2.21607	2.64684
Hylobates muelleri	M	2.90167	2.78925	3.60364	3.68341	3.14771	2.95836	3.70336	3.0529	1.75147	3.01798	3.40577	3.05355	3.76953	2.83787	2.77416	3.31262	3.32476	3.52716	4.23074	2.5966	1.81052	2.6265	2.2475	3.07015	4.00066	3.65128	2.20781	2.70194	3.07139	3.92044	3.63138	3.38268	3.80044	3.25459	3.47252	3.27972	3.09246	2.91499	2.41215	1.13048	2.44747	2.38016	2.98223	2.96641	2.10113	2.55101
Hylobates muelleri	M	2.81214	2.88701	3.61579	3.84506	3.04812	2.90512	3.60208	2.89733	1.83986	2.9181	3.30118	3.09999	3.66962	2.76608	2.7527	3.26245	3.22161	3.49057	4.19342	2.61998	1.69665	2.60846	2.20216	3.10738	3.9927	3.64303	2.09211	2.52563	3.13824	3.9629	3.51224	3.38863	3.69851	3.12766	3.42705	3.22892	3.00041	2.82045	1.99333	1.01597	2.27725	2.35118	2.8115	2.84902	2.12761	2.22127
Hylobates muelleri	M	2.89669	2.94576	3.70575	3.77367	3.25452	3.04157	3.70042	3.05962	1.66046	3.03015	3.4274	3.23729	3.78604	2.93491	2.89313	3.42701	3.37924	3.60238	4.28009	2.66328	2.01632	2.61643	2.30246	3.00919	3.9614	3.68054	2.22441	2.76827	3.16785	4.05594	3.78836	3.46102	3.83218	3.33303	3.49766	3.28039	3.06448	2.96435	2.36202	1.03236	2.3262	2.40691	2.9596	2.98548	2.08019	2.49938
Hylobates agilis	F	2.98315	2.95082	3.70837	3.76174	3.14633	3.03442	3.56951	2.83567	1.48622	2.84358	3.29462	3.01575	3.60911	2.90201	2.84079	3.20785	3.2906	3.52034	4.2031	2.71448	1.94712	2.76805	2.23548	3.12202	4.01809	3.65926	1.86339	2.86521	3.12566	3.94076	3.69803	3.4279	3.74662	3.19785	3.40071	3.23013	2.98403	2.84849	2.20205	1.01674	2.37075	2.28115	2.76549	2.87258	2.17234	2.34996
Hylobates agilis	F	2.83922	2.86971	3.57048	3.83496	3.22911	2.92202	3.64881	2.95666	1.23633	2.96432	3.32298	3.06987	3.66122	2.7401	2.75264	3.34175	3.30221	3.48347	4.1832	2.62252	1.913	2.50801	2.38332	3.17529	3.97164	3.63377	1.94953	3.07371	3.14491	3.93313	3.71881	3.25461	3.70835	3.14208	3.40135	3.15415	2.8825	2.90604	1.98827	1.06331	2.39048	2.39422	2.83133	2.87972	2.35208	2.21542
Hylobates agilis	F	2.7911	3.00299	3.68423	3.81121	3.17849	2.9402	3.67399	2.98127	1.17236	2.96757	3.39081	3.1192	3.70177	2.8497	2.8262	3.27638	3.36329	3.55552	4.22991	2.6041	1.94354	2.65368	2.42439	3.17481	4.0363	3.65395	2.0654	2.90885	3.19562	3.96059	3.6042	3.38761	3.79396	3.21227	3.43313	3.24391	2.9447	2.89665	2.30826	0.963263	2.36989	2.26134	2.76508	2.8979	2.04512	2.48009
Hylobates agilis	F	2.8788	2.97953	3.6683	3.65803	3.20612	2.98802	3.69964	2.97955	1.7783	2.94276	3.3735	3.03984	3.74262	2.84224	2.85843	3.29929	3.37096	3.60102	4.23532	2.58377	1.87165	2.68635	2.25474	3.28409	3.949	3.62676	2.28356	2.84359	3.13504	3.97001	3.56888	3.45439	3.78844	3.17631	3.42508	3.26407	3.05737	3.08052	2.5261	1.28791	2.34103	2.22548	2.94783	2.87515	2.11003	2.6974
Hylobates agilis	F	2.80606	2.92806	3.66653	3.75946	3.29955	2.94156	3.65893	2.94992	0.955755	2.93582	3.39212	3.15264	3.67889	2.73929	2.67929	3.24588	3.28696	3.51642	4.20665	2.49652	2.15493	2.60956	2.32099	3.11755	4.05343	3.69871	2.29784	2.88021	3.20263	3.9854	3.7294	3.36693	3.74519	3.13885	3.47466	3.31314	3.03258	2.85555	2.44862	1.00436	2.36759	2.27111	2.83893	2.97063	1.5429	2.59822
Hylobates agilis	F	2.80741	2.97972	3.60623	3.73746	2.96868	2.92972	3.57642	2.92924	1.25759	2.90651	3.29895	3.00836	3.67314	2.60039	2.52399	3.25943	3.15916	3.34954	4.18126	2.68202	2.07103	2.58394	2.22219	3.15945	3.91478	3.5989	2.13961	2.91734	3.17852	3.93835	3.67362	3.29912	3.70661	3.11654	3.40439	3.18642	2.88321	2.77133	2.2156	1.11671	2.25892	2.26322	2.74465	2.83336	1.77167	2.39859
Hylobates agilis	F	2.97261	2.96416	3.73438	3.79423	3.16273	3.09045	3.68638	3.00241	1.78285	2.97488	3.40632	3.17873	3.69786	2.85648	2.83003	3.31904	3.19889	3.49595	4.26716	2.66311	1.9034	2.69974	2.26928	3.21622	4.0367	3.68414	2.31703	3.02209	3.21782	4.02209	3.74261	3.42635	3.75011	3.16684	3.45466	3.2495	2.9881	3.01747	2.28207	1.24426	2.38548	2.30083	2.85311	2.8804	2.33476	2.51408
Hylobates agilis	F	2.93191	3.0416	3.80967	3.87341	3.28052	2.97071	3.56826	2.93203	1.45379	2.92554	3.3803	3.16921	3.64388	2.91513	2.82505	3.21813	3.25839	3.5187	4.20325	2.68069	2.2409	2.60982	2.4163	3.18806	4.06506	3.68146	2.20626	2.79909	3.12692	3.8701	3.63575	3.36574	3.73251	3.12327	3.48406	3.346	3.06567	3.07462	2.32601	1.2034	2.54559	2.38576	2.94215	2.9714	2.36288	2.55331
Hylobates agilis	F	2.89864	2.95254	3.76161	3.83371	3.2919	3.06035	3.5811	2.92987	1.6126	2.88347	3.37358	3.06713	3.65698	2.88959	2.74533	3.19983	3.21899	3.48143	4.21414	2.58645	2.23657	2.6468	2.19474	3.09071	3.95121	3.60295	2.354	2.48899	3.16893	3.92719	3.63288	3.45238	3.74252	3.1731	3.3887	3.22008	2.95951	2.92808	2.301	1.09673	2.27129	2.07628	2.73243	2.7252	2.19878	2.45244
Hylobates agilis	F	2.84938	2.90919	3.62259	3.63746	3.03077	2.88617	3.46826	2.84229	0.987309	2.82272	3.26909	2.99998	3.55114	2.82694	2.7059	3.17243	3.24617	3.47566	4.1237	2.7644	1.96118	2.4633	2.112	3.0953	3.93115	3.64006	2.16621	2.59079	3.11762	3.91326	3.6176	3.39116	3.69778	3.09194	3.44568	3.12346	2.89735	2.80503	2.14677	1.10956	2.30469	2.19281	2.65235	2.78864	2.18031	2.26167
Hylobates agilis	F	2.90433	3.05511	3.75636	3.79987	3.21949	2.99142	3.57875	2.96963	1.5607	2.94379	3.34422	3.00864	3.68094	2.79863	2.73178	3.26981	3.26025	3.50199	4.2132	2.61383	2.34429	2.59135	2.26107	3.14596	3.9973	3.7032	2.19828	2.78652	3.17527	3.91728	3.77564	3.37029	3.77186	3.18606	3.46656	3.3155	3.0345	2.92595	2.37018	1.23358	2.33056	2.29742	2.88007	2.91851	2.07802	2.50946
Hylobates agilis	F	2.89277	3.00571	3.78594	3.80828	3.2724	2.9318	3.69201	2.97176	1.42905	2.93533	3.37993	3.02714	3.71559	2.87354	2.83948	3.29652	3.34263	3.52706	4.24217	2.4168	2.33835	2.71865	2.29481	3.16128	3.95453	3.65911	2.2066	2.99089	3.18977	3.97633	3.75557	3.43153	3.76984	3.21526	3.44544	3.25344	2.99816	2.8774	2.06189	1.13307	2.28426	2.26473	2.78422	2.84021	2.25932	2.34823
Hylobates agilis	F	2.96741	3.0471	3.73119	3.82645	3.21744	3.08237	3.59916	2.84246	1.29092	2.79274	3.33192	3.10757	3.67514	2.88635	2.82563	3.28478	3.3368	3.48425	4.22503	2.61327	2.20402	2.78519	2.25607	3.155	4.03809	3.66943	2.12104	2.72754	3.15096	3.95773	3.69361	3.43846	3.74415	3.18034	3.39708	3.28818	3.06966	2.91418	2.26271	1.20588	2.31233	2.15632	2.76542	2.79035	1.95984	2.48209
Hylobates agilis	F	2.77938	3.02364	3.71257	3.83227	3.22673	3.01748	3.6328	2.98146	1.40751	2.95899	3.37091	3.16956	3.6799	2.96303	2.90106	3.213	3.29499	3.52744	4.21895	2.41864	2.16579	2.67368	2.26919	3.10692	3.99476	3.68497	2.05588	2.69269	3.18171	3.93087	3.73358	3.39471	3.72759	3.14369	3.46051	3.30396	3.01656	2.90756	2.37424	0.987824	2.41542	2.29863	2.81462	2.92123	2.06526	2.53372
Hylobates agilis	F	2.75472	2.95963	3.6855	3.7508	3.12136	2.94188	3.62764	2.95812	1.55203	2.88949	3.35433	3.07068	3.66921	2.71634	2.72956	3.27745	3.24122	3.45629	4.17719	2.30144	2.14807	2.63384	2.00423	3.05155	3.88899	3.60527	1.95625	2.84514	3.07712	3.90584	3.57592	3.41646	3.73072	3.14892	3.44467	3.26588	2.90873	2.75151	2.21486	0.99802	2.25346	2.17494	2.70344	2.81162	2.02853	2.36026
Hylobates agilis	F	2.9668	3.07385	3.70098	3.77291	3.36111	2.99645	3.64619	2.96164	1.74036	2.95186	3.30441	3.0342	3.67182	2.91241	2.94145	3.37924	3.32799	3.54225	4.25951	2.43679	2.56351	2.71901	2.38651	3.10197	4.02309	3.60325	2.25719	2.72684	3.25356	3.99375	3.68818	3.44885	3.70751	3.18744	3.42418	3.32839	3.02068	3.0218	2.32686	0.951872	2.30349	2.18415	2.77582	2.77816	2.28948	2.49341
Hylobates agilis	F	2.85375	3.00903	3.74937	3.80222	3.21764	2.8506	3.62305	2.93796	1.085	2.90882	3.41628	3.19126	3.65912	2.69666	2.6501	3.28294	3.25989	3.4759	4.18983	2.40709	2.3125	2.62078	2.23532	3.12756	4.02997	3.71811	2.49504	2.28229	3.23378	4.00574	3.72034	3.39644	3.75136	3.20176	3.47912	3.33848	2.99296	2.74744	1.89813	1.13199	2.37696	2.2998	2.71608	2.93641	2.12841	2.19672
Hylobates agilis	M	2.86627	2.89236	3.69205	3.80907	3.09082	3.00236	3.675	2.92782	1.38505	2.87581	3.31986	3.15101	3.70166	2.78954	2.7832	3.30695	3.43214	3.55745	4.2434	2.57389	2.12046	2.46932	2.16041	3.17192	3.97201	3.64086	2.24223	2.95365	3.28966	4.03814	3.58901	3.42948	3.74194	3.13515	3.37731	3.13068	2.89341	2.81241	2.01472	1.176	2.18885	2.16648	2.65176	2.78652	2.15231	2.25255
Hylobates agilis	M	2.9129	2.89925	3.65317	3.73287	3.01892	3.01215	3.68842	2.95755	1.44584	2.87998	3.28666	3.11508	3.7341	2.81279	2.74991	3.34412	3.39794	3.53191	4.26832	2.43199	2.4297	2.59975	2.34094	3.02099	4.01128	3.65774	2.22629	3.1067	3.31963	4.06338	3.67138	3.40835	3.72979	3.13038	3.4115	3.22641	2.95531	2.85463	2.15449	1.08396	2.29269	2.27011	2.77146	2.86741	2.10953	2.40852
Hylobates agilis	M	2.83903	2.9108	3.64838	3.82704	3.08725	2.94216	3.6826	3.03709	1.55316	2.98255	3.35732	3.04212	3.74009	2.92653	2.86706	3.37622	3.43356	3.59591	4.24958	2.56187	2.13892	2.55858	2.31655	3.11194	3.98515	3.62356	1.94109	2.8448	3.19985	3.96568	3.67235	3.36816	3.71833	3.20526	3.3834	3.27994	2.92689	2.82354	2.35772	-0.162631	2.31318	2.27082	2.6936	2.83792	2.12094	2.33039
Hylobates agilis	M	2.9127	3.10305	3.7231	3.6975	3.38184	3.0884	3.68216	3.02259	1.87344	3.0331	3.43677	3.12414	3.75628	3.11339	3.02814	3.40218	3.41371	3.65874	4.30447	2.61873	2.29939	2.75721	2.41425	3.26394	4.05347	3.66138	2.21449	2.90527	3.37114	4.06333	3.61923	3.41733	3.80782	3.24777	3.45731	3.28881	3.02912	3.0238	2.57103	1.04459	2.39647	2.21492	2.87918	2.8837	1.95377	2.70889
Hylobates agilis	M	3.03999	3.02873	3.7689	3.76813	3.10249	3.04416	3.67749	2.91914	1.4834	2.91257	3.36937	3.19303	3.73535	2.94001	2.95094	3.31082	3.40401	3.61042	4.27968	2.59299	2.43988	2.68389	2.53073	3.12292	4.14293	3.77973	2.08308	2.71621	3.21438	3.94729	3.7932	3.45891	3.75535	3.16177	3.49044	3.27037	2.94536	2.88016	2.32031	1.18655	2.30696	2.31803	2.7313	2.84693	2.14041	2.5251
Hylobates agilis	M	2.94604	2.87482	3.71507	3.82601	3.23191	3.11883	3.69728	2.9943	1.63202	3.01196	3.42312	3.1521	3.75309	2.91804	2.85923	3.32784	3.21679	3.50215	4.28856	2.55782	2.2901	2.60295	2.48272	3.21323	4.13447	3.73446	2.12875	3.0536	3.27273	4.07884	3.80091	3.40855	3.79003	3.16346	3.43684	3.31195	3.02122	2.9766	2.33882	1.28538	2.47681	2.34632	2.92616	3.0054	2.23165	2.56935
Hylobates agilis	M	2.9877	2.94914	3.69866	3.75945	3.22552	3.09643	3.76815	3.0381	1.76791	2.973	3.36736	3.16898	3.78122	2.83111	2.79913	3.35589	3.26572	3.4885	4.29012	2.6784	2.29617	2.64526	2.26403	3.23887	3.97643	3.70721	2.21107	3.14602	3.3119	4.02697	3.61745	3.41199	3.78585	3.19947	3.45943	3.27613	3.08311	2.91669	2.42577	1.0766	2.38089	2.30815	2.87	2.9304	2.06082	2.59791
Hylobates agilis	M	3.00902	2.93275	3.86253	3.88833	3.30529	3.0232	3.65057	2.98622	1.38211	2.95552	3.37847	3.014	3.72901	2.85198	2.79705	3.3659	3.39317	3.58078	4.2529	2.7539	2.24582	2.52129	2.29418	3.31007	3.98425	3.60991	2.05122	2.76839	3.18735	3.94575	3.64755	3.47181	3.74938	3.21811	3.41879	3.28782	2.9766	2.88736	2.30571	1.20456	2.31556	2.18243	2.78312	2.82318	2.10574	2.4814
Hylobates agilis	M	2.98182	3.09222	3.74894	3.82395	3.31611	3.09189	3.66101	3.03645	1.26068	3.00535	3.45056	3.10292	3.75988	2.93079	2.87672	3.41225	3.42625	3.57163	4.29699	2.76715	2.40208	2.66585	2.4578	3.1701	4.02925	3.6566	2.15994	2.81916	3.21442	4.08138	3.80137	3.45909	3.8346	3.26285	3.48268	3.3443	3.07229	3.00032	2.28235	1.03961	2.48818	2.50706	2.99034	3.02166	2.42295	2.43126
Hylobates agilis	M	2.89466	3.00359	3.67912	3.80938	3.27716	3.05427	3.63112	2.96952	1.76959	2.93349	3.38262	3.07301	3.68612	2.91551	2.86264	3.35619	3.33973	3.58387	4.25266	2.68715	2.23942	2.52199	2.51182	3.00423	4.11675	3.67569	2.3071	2.54591	3.2634	4.0125	3.90189	3.43603	3.73899	3.22169	3.41962	3.25804	2.95749	2.90586	2.38592	1.05873	2.35192	2.07262	2.70255	2.73615	2.12662	2.52811
Hylobates agilis	M	2.86614	2.98565	3.72705	3.8221	3.11184	2.99428	3.65382	3.01208	0.97696	2.97107	3.39722	2.97273	3.72436	2.78518	2.6224	3.1459	3.22027	3.44334	4.21599	2.54509	2.35302	2.46001	2.30429	3.18791	3.98676	3.66468	2.10562	2.86476	3.18515	3.95847	3.75779	3.39356	3.76262	3.1825	3.42002	3.26166	2.99343	2.72341	2.27355	1.07166	2.28284	2.14316	2.65109	2.82539	2.01315	2.45989
Hylobates agilis	M	2.9674	2.9317	3.73981	3.82498	3.30958	2.90835	3.62413	2.95319	1.71594	2.92206	3.3198	2.9877	3.6791	2.83083	2.77047	3.27881	3.21803	3.47494	4.2426	2.6382	2.36975	2.48625	2.3256	3.10481	3.94087	3.59932	1.79026	2.81222	3.12743	3.93245	3.76561	3.45327	3.73544	3.20352	3.37275	3.2031	2.91709	2.93069	2.38691	1.04792	2.37591	2.18933	2.708	2.76013	2.31494	2.44167
Hylobates agilis	M	3.08565	2.91233	3.7389	3.86047	3.2086	3.14635	3.66174	2.9958	1.80711	3.01618	3.47432	3.25928	3.71726	2.95932	2.96207	3.37361	3.35923	3.6088	4.27882	2.7095	2.25885	2.64729	2.28581	3.23148	3.93361	3.68826	2.28198	2.66078	3.2203	4.06251	3.72449	3.48749	3.74274	3.19941	3.47779	3.36873	3.02532	2.88715	2.32625	1.00154	2.48358	2.34061	2.75784	3.00374	2.17228	2.35702
Hylobates agilis	M	2.954	2.98565	3.76424	3.84319	3.33597	3.01686	3.65633	3.07104	1.21235	3.04493	3.45134	3.10531	3.72293	2.89445	2.83811	3.30137	3.36629	3.58498	4.26751	2.71178	2.2458	2.54538	2.20137	3.13046	4.01821	3.66081	2.14239	2.76783	3.21308	4.00738	3.71323	3.4923	3.77296	3.2092	3.44613	3.3087	3.03362	2.87821	2.26302	0.853935	2.44412	2.23833	2.68778	2.88426	2.19298	2.41061
Hylobates agilis	M	2.91074	2.97736	3.77416	3.87128	3.33129	2.92594	3.63656	3.02424	1.5223	3.02105	3.40338	3.03003	3.69949	2.92253	2.82347	3.34164	3.38111	3.58984	4.24156	2.50153	2.29736	2.63905	2.16435	3.18348	3.95224	3.62335	2.34663	2.76479	3.24861	3.99567	3.61361	3.33434	3.69865	3.20895	3.39754	3.29508	3.04627	2.87817	2.2335	1.02254	2.29134	2.27426	2.80337	2.85351	2.18554	2.4185
Hylobates agilis	M	2.7968	2.9612	3.72752	3.78527	3.22573	2.95807	3.63528	2.96079	1.32625	2.92467	3.38863	3.09945	3.69644	2.86141	2.77515	3.17492	3.30152	3.51162	4.19694	2.38537	2.20301	2.65599	2.28055	3.25274	4.0014	3.67101	2.08799	2.87526	3.14043	3.95391	3.689	3.43022	3.73061	3.21835	3.47471	3.32103	3.0394	2.8013	1.95184	1.18076	2.31488	2.24227	2.72172	2.85814	2.24873	2.15705
Hylobates agilis	M	2.89942	2.99082	3.70811	3.8553	3.26906	2.89065	3.60903	2.96714	1.17277	2.93341	3.37404	3.0456	3.65421	2.81133	2.79533	3.34838	3.27503	3.44187	4.20335	2.62254	2.21472	2.59454	2.28535	3.1199	3.9016	3.59388	2.02386	2.81918	3.19094	3.93517	3.64885	3.44318	3.76332	3.19613	3.41014	3.28341	2.98325	2.8042	2.369	1.00264	2.39607	2.28733	2.68833	2.88247	1.936	2.49421
Hylobates agilis	M	2.84061	3.02313	3.68925	3.88484	3.26606	2.96794	3.68471	2.98187	1.66102	2.92114	3.3694	3.21616	3.74214	2.77806	2.62331	3.22854	3.24973	3.47886	4.22043	2.59268	2.18246	2.60443	2.23396	3.15534	4.01251	3.72192	1.91546	2.8252	3.19524	4.02463	3.77716	3.4818	3.76283	3.18438	3.50379	3.3754	3.13096	2.8882	2.31868	0.796113	2.28215	2.26543	2.81229	2.92353	2.10179	2.43808
Hylobates agilis	M	2.99112	3.05646	3.65069	3.74671	3.21767	3.14957	3.64548	2.93006	1.41336	2.88593	3.35759	3.1829	3.68824	2.78169	2.78963	3.36537	3.42059	3.55629	4.25989	2.74664	2.23885	2.66391	2.34358	3.12864	4.00943	3.66479	2.13263	2.82794	3.23449	4.03605	3.59531	3.49081	3.7765	3.22477	3.43014	3.2159	2.93985	2.79726	2.15996	1.06784	2.30079	2.30492	2.81411	2.82753	2.16801	2.31105
Hylobates agilis	M	2.92494	2.94483	3.73473	3.83237	3.2674	2.98163	3.63579	2.95476	1.69151	2.91264	3.34075	3.06566	3.70213	2.78175	2.77318	3.32404	3.34471	3.55826	4.22585	2.5799	2.23363	2.58388	2.23861	3.1016	4.04093	3.71903	2.04671	2.70314	3.18036	4.00606	3.7334	3.37183	3.78039	3.2361	3.45253	3.25822	2.96807	2.87056	2.36173	0.935865	2.48949	2.35108	2.91177	2.94057	2.16963	2.39077
Symphalangus syndactylus	F	3.04028	3.20678	3.87972	3.83605	3.41212	3.35533	3.91552	3.16728	1.74921	3.10358	3.49879	3.23141	3.96595	3.11074	3.10296	3.58068	3.59436	3.73444	4.48091	2.33648	2.8466	2.78911	2.65794	3.55199	4.18757	3.85103	2.2863	2.97512	3.51346	4.22572	3.82162	3.61845	3.99212	3.43639	3.54645	3.42242	3.11084	3.18494	2.72319	1.4289	2.51272	2.38239	3.10463	3.01816	2.33276	2.90285
Symphalangus syndactylus	F	3.13942	3.25631	3.8729	3.82065	3.49728	3.29829	3.98414	3.22468	1.7047	3.18512	3.53734	3.23784	4.02759	3.11671	3.09935	3.62532	3.6587	3.76377	4.53667	2.99024	2.44719	3.00886	2.54757	3.59442	4.20277	3.90042	2.41022	3.07268	3.54207	4.27126	3.97754	3.67085	4.05886	3.55649	3.61323	3.4616	3.23325	3.18596	2.7712	1.29127	2.6156	2.39832	3.04443	3.08338	2.23212	2.87074
Symphalangus syndactylus	F	3.05766	3.3251	3.96359	3.87401	3.5193	3.31187	3.98874	3.15204	2.18782	3.07778	3.52056	3.36796	4.03793	3.18751	3.22403	3.66015	3.5284	3.74517	4.51896	2.99958	1.98224	3.03314	2.48685	3.43772	4.14919	3.8739	2.26874	2.89899	3.47686	4.29039	3.66796	3.68424	4.0416	3.55402	3.69053	3.42583	3.1395	3.1665	2.67496	1.47659	2.62146	2.45639	3.10797	3.15058	2.26433	2.78006
Symphalangus syndactylus	F	3.11613	3.09416	3.86872	3.9177	3.60845	3.27184	3.84589	3.07734	1.71099	2.97595	3.52804	3.29142	3.85766	2.81947	2.91469	3.60247	3.5553	3.56401	4.41963	2.75161	2.32159	2.88306	2.567	3.32217	4.16661	3.72699	2.17121	2.91321	3.43577	4.19661	3.7696	3.59478	3.954	3.48908	3.64088	3.51962	3.27978	3.01928	2.69678	1.49078	2.66934	2.41168	3.0929	3.19403	2.15356	2.82749
Symphalangus syndactylus	F	3.08821	3.32732	3.9076	3.84499	3.62968	3.26254	3.97768	3.23267	2.04393	3.19823	3.66876	3.30205	4.03166	3.23459	3.29618	3.74222	3.59907	3.81926	4.54655	3.00366	2.30969	2.95113	2.87039	3.59952	4.33848	4.0006	2.16508	3.20498	3.5438	4.33456	4.07605	3.69596	4.06726	3.49611	3.65716	3.48127	3.28275	3.18447	2.61602	1.63231	2.73302	2.46357	3.08548	3.14697	2.30232	2.84681
Symphalangus syndactylus	F	3.17318	3.26783	3.90141	3.90562	3.47175	3.28237	3.91198	3.25088	1.8388	3.21122	3.63678	3.30515	3.98639	3.15811	3.1687	3.64504	3.60148	3.78469	4.49778	2.87835	2.36153	3.04419	2.60335	3.52747	4.22809	3.88917	2.37022	3.05365	3.44835	4.23635	3.79967	3.64437	4.00392	3.46333	3.72527	3.50985	3.25708	3.12559	2.6147	1.49307	2.66319	2.49516	3.09162	3.21584	2.15899	2.7947
Symphalangus syndactylus	F	3.02974	3.17143	3.88541	3.82324	3.24109	3.28296	3.85066	3.12697	1.88219	3.04697	3.46336	3.35805	3.91617	3.13421	3.20801	3.66135	3.58335	3.69784	4.4394	2.78521	2.21821	2.88641	2.54084	3.35808	4.1914	3.81472	2.29689	2.71613	3.24506	4.12163	3.80437	3.63851	3.9588	3.39863	3.64038	3.44931	3.10016	3.06403	2.54132	1.43027	2.53896	2.37473	3.01236	3.06987	2.18472	2.73934
Symphalangus syndactylus	F	3.20684	3.21501	3.86447	3.74597	3.54781	3.25365	3.9307	3.19042	1.72983	3.17376	3.54907	3.32416	4.00883	3.16161	3.16527	3.68135	3.54991	3.66562	4.53257	2.86786	2.50604	2.90907	2.54516	3.52079	4.1916	3.83943	2.45091	2.93678	3.48602	4.22652	3.84634	3.64954	4.03604	3.54813	3.63797	3.43444	3.21247	2.97916	2.42109	1.75347	2.47721	2.43835	2.96724	3.05598	2.17058	2.706
Symphalangus syndactylus	F	3.07062	3.14056	3.84807	3.83423	3.49244	3.31772	3.95011	3.11131	1.9022	3.0667	3.50918	3.28213	4.00796	3.07624	3.15464	3.64219	3.54422	3.6908	4.50091	2.85949	2.2731	2.92385	2.71301	3.36266	4.19224	3.84721	2.42629	2.9195	3.45697	4.2075	3.77046	3.58031	4.02937	3.45256	3.66731	3.41261	3.06656	3.20966	2.75154	1.34488	2.62208	2.4171	3.02811	3.04562	2.29192	2.84696
Symphalangus syndactylus	F	3.11793	3.3821	3.98355	3.78823	3.44257	3.32707	3.93173	3.124	1.30287	3.12113	3.55302	3.39172	4.00231	3.19352	3.22172	3.62556	3.57931	3.72248	4.51878	2.97808	2.38411	3.02352	2.81833	3.49254	4.31294	3.90646	2.34959	3.1518	3.46337	4.25002	3.7539	3.68065	4.02582	3.46766	3.68746	3.50405	3.11179	3.1175	2.22678	1.76784	2.67123	2.57368	3.07934	3.18841	2.39706	2.67687
Symphalangus syndactylus	F	3.08381	3.12872	3.79068	3.73617	3.32121	3.32061	3.9018	3.12806	1.84532	3.06104	3.49579	3.21843	3.96789	3.19174	3.21377	3.66182	3.58217	3.6851	4.46478	2.84157	2.39354	2.88848	2.61634	3.415	4.14397	3.82391	2.38289	2.99169	3.42959	4.24391	3.77019	3.62596	3.97467	3.42042	3.58229	3.39317	3.12087	3.06252	2.53181	1.43149	2.56387	2.41517	3.09121	3.04751	2.21513	2.72424
Symphalangus syndactylus	F	3.00249	3.27251	3.89083	3.7194	3.47133	3.21524	3.8143	3.02454	1.70354	3.0259	3.42962	3.1639	3.86564	3.01939	3.01528	3.49344	3.49358	3.63898	4.3828	2.57466	2.54186	2.97176	2.56983	3.31855	4.07646	3.76271	2.15796	2.97189	3.29854	4.13349	3.74759	3.64227	3.99338	3.49141	3.5692	3.27129	3.00638	3.02431	2.5853	1.52608	2.50473	2.35345	3.03152	3.00773	2.01508	2.81986
Symphalangus syndactylus	F	3.1629	3.19349	4.01513	3.93423	3.48314	3.28028	3.99535	3.20587	2.07702	3.18239	3.46998	3.32569	4.03237	3.26084	3.22759	3.67834	3.62289	3.77287	4.53066	2.47501	2.70415	2.93311	2.65711	3.53483	4.22299	3.90892	2.54746	3.1544	3.56304	4.27099	3.96159	3.64766	3.97387	3.40587	3.59688	3.3588	3.07393	3.06995	2.64442	1.17573	2.45717	2.29609	2.90589	2.90356	2.22744	2.77505
Symphalangus syndactylus	F	3.02403	3.07869	3.78086	3.72567	3.29356	3.05375	3.87489	3.11943	1.22722	3.07193	3.46857	3.19195	3.92514	3.04484	2.9541	3.45318	3.45195	3.59707	4.40889	2.74545	2.24302	2.79449	2.6455	3.53203	4.17294	3.82954	2.26528	3.06515	3.4448	4.21386	3.77009	3.5308	3.91447	3.44466	3.56009	3.39572	3.04815	2.93121	2.50663	1.20467	2.45345	2.36626	2.98619	3.02125	2.20094	2.67126
Symphalangus syndactylus	F	3.01866	3.27274	3.9435	3.87402	3.42039	3.28503	3.97188	3.1039	1.81074	3.01892	3.52258	3.31422	3.9936	3.10466	3.05972	3.5755	3.52307	3.65232	4.50048	3.03668	2.07116	2.93212	2.58322	3.55515	4.17387	3.81006	2.47262	2.93296	3.54482	4.2059	3.85866	3.63356	4.03797	3.52731	3.61725	3.4654	3.23716	3.15841	2.72204	1.08989	2.65027	2.50195	3.08928	3.17013	2.51024	2.84985
Symphalangus syndactylus	F	3.04903	3.30026	3.92922	3.80122	3.50283	3.28071	3.91901	3.12224	2.13487	3.07677	3.5183	3.24529	3.95526	3.10129	3.13282	3.64435	3.53161	3.6945	4.45884	2.80761	2.36407	3.03342	2.66175	3.4592	4.20803	3.82789	2.19443	3.11177	3.41623	4.20297	3.75019	3.62713	3.97978	3.4778	3.66415	3.41641	3.10135	3.05844	2.58986	1.33677	2.63974	2.41914	3.02441	3.08531	2.23834	2.73066
Symphalangus syndactylus	F	3.204	3.3473	4.04531	3.90141	3.60604	3.39704	4.01449	3.25641	2.00691	3.20302	3.57876	3.37918	4.10533	3.1355	3.20025	3.74542	3.66468	3.77522	4.60055	3.03098	2.24891	3.07222	2.7171	3.57734	4.27023	3.97052	2.50675	3.0298	3.54498	4.31157	4.03277	3.72622	4.06508	3.51103	3.62663	3.44081	3.21375	3.20905	2.74145	1.31403	2.66538	2.50673	3.1223	3.16573	2.34557	2.8683
Symphalangus syndactylus	F	3.12893	3.26111	4.05256	3.90048	3.56639	3.31567	3.98553	3.17049	1.35229	3.13064	3.59786	3.31194	4.03103	3.14006	3.14934	3.63349	3.57882	3.67459	4.53014	2.84989	2.30052	3.09621	2.63211	3.60668	4.17096	3.85427	2.56276	3.09123	3.57831	4.28887	3.86574	3.63822	4.06784	3.49395	3.62678	3.4428	3.15298	3.13177	2.68688	1.31719	2.59885	2.50854	3.09346	3.16318	2.38449	2.84482
Symphalangus syndactylus	F	3.17155	3.2567	3.91601	3.81358	3.48544	3.35409	3.99483	3.18232	1.81213	3.09474	3.54668	3.39119	4.06342	3.07739	3.24403	3.72794	3.63457	3.75167	4.56163	3.01171	2.18416	3.02386	2.64838	3.50064	4.22094	3.87566	2.49691	3.0312	3.53707	4.23805	3.76041	3.64814	4.07209	3.51193	3.66059	3.4096	3.22337	3.14017	2.7493	1.40719	2.65672	2.45957	3.14991	3.1687	2.2292	2.89067
Symphalangus syndactylus	M	3.10556	3.24844	4.04111	3.8636	3.63579	3.22523	3.93426	3.17229	1.99131	3.13699	3.52118	3.35532	3.97204	3.24145	3.24063	3.68405	3.6341	3.78592	4.51848	2.95033	2.4894	2.99672	2.47514	3.51898	4.22596	3.91727	2.31549	2.9522	3.50732	4.25736	3.99024	3.60208	4.00743	3.472	3.63487	3.4472	3.18434	3.29768	2.7202	1.3758	2.60639	2.57973	3.21832	3.19706	2.41773	2.84546
Symphalangus syndactylus	M	3.17459	3.16688	3.89276	3.92391	3.59491	3.2545	3.91202	3.10664	1.55292	3.05565	3.5548	3.29457	3.93622	3.05161	3.0842	3.5784	3.5189	3.65875	4.47972	2.77314	2.33531	2.98916	2.65502	3.44987	4.2678	3.8837	2.24212	2.98614	3.43986	4.26434	3.92483	3.70427	3.95952	3.42052	3.59619	3.42638	3.13335	3.10314	2.41529	1.20702	2.60499	2.46908	2.97736	3.10164	2.38219	2.59286
Symphalangus syndactylus	M	3.15791	3.32498	3.87872	3.77832	3.5672	3.43552	3.98962	3.16429	1.88488	3.11567	3.54493	3.38598	4.03446	3.2245	3.27616	3.70334	3.59953	3.74808	4.55665	2.87906	2.54097	3.08634	2.709	3.69519	4.31186	3.98949	2.43205	3.1777	3.5564	4.33074	3.89795	3.81872	4.02942	3.53778	3.73299	3.46869	3.09199	3.16044	2.66013	1.14817	2.53705	2.55235	3.03816	3.15539	2.49453	2.79853
Symphalangus syndactylus	M	3.18871	3.2142	4.02892	3.90059	3.5036	3.1997	3.89793	3.225	1.58001	3.22179	3.58984	3.3085	3.96608	3.1321	3.11081	3.5719	3.53629	3.72476	4.46197	2.92067	2.44261	2.98207	2.39871	3.51197	4.13729	3.81609	2.36264	2.95925	3.48582	4.1568	3.67069	3.53041	4.03749	3.51092	3.59833	3.43719	3.11698	3.08311	2.6534	1.51877	2.63612	2.54206	3.13497	3.17765	2.37968	2.87286
Symphalangus syndactylus	M	3.29994	3.23413	3.96411	3.90358	3.54943	3.27171	3.94532	3.20033	1.94883	3.18021	3.54756	3.29623	4.0002	3.15175	3.14461	3.66259	3.59992	3.72275	4.54643	2.58975	2.96605	2.93009	2.66542	3.36813	4.22174	3.86065	2.29051	3.12074	3.46555	4.25149	3.79517	3.67792	4.05209	3.49386	3.67541	3.47765	3.29551	3.11322	2.77291	1.5491	2.69624	2.53948	3.17061	3.23044	2.15856	2.93218
Symphalangus syndactylus	M	3.05959	3.27108	3.97193	3.80883	3.42397	3.32671	4.00797	3.2444	2.19355	3.14192	3.62181	3.27029	4.02523	3.17766	3.2454	3.75481	3.567	3.72315	4.52724	2.72465	2.47538	2.97802	2.60285	3.442	4.19164	3.82474	2.34008	3.12007	3.46347	4.20708	3.85556	3.64938	3.99881	3.47682	3.62335	3.43126	3.23515	3.23099	2.89096	1.1715	2.63834	2.44964	3.08987	3.12401	2.16171	2.94889
Symphalangus syndactylus	M	3.12293	3.3516	4.08412	4.00002	3.71965	3.37021	3.96757	3.20837	1.67939	3.15623	3.5841	3.36398	4.02866	3.2183	3.24859	3.73977	3.59537	3.70241	4.55319	2.86766	2.39432	3.12224	2.60674	3.66725	4.27264	3.90514	2.2846	3.27944	3.55725	4.24398	3.8581	3.61692	4.04568	3.49952	3.6678	3.47717	3.1796	3.16838	2.56094	1.65966	2.63634	2.56461	3.18137	3.12013	2.39673	2.84541
Symphalangus syndactylus	M	3.02312	3.26945	3.89229	3.82515	3.4998	3.37495	3.99104	3.15537	1.76371	3.16994	3.55943	3.30289	3.99813	3.28623	3.2888	3.68855	3.54001	3.71745	4.50163	2.81772	2.48646	2.99208	2.63216	3.61126	4.25025	3.861	2.21837	3.14506	3.58801	4.20813	3.83514	3.61277	4.02967	3.48833	3.62846	3.44024	3.14752	3.11432	2.59504	1.56816	2.68184	2.53915	3.0792	3.13661	2.59275	2.82204
Symphalangus syndactylus	M	3.08959	3.19863	3.91612	3.78697	3.34438	3.24764	3.9367	3.15365	1.55613	3.0978	3.4937	3.28372	3.98027	3.00774	3.0556	3.58128	3.50291	3.62223	4.45884	2.89163	2.07733	2.91845	2.47359	3.51041	4.16293	3.82704	1.98394	3.1159	3.471	4.21067	3.80734	3.53307	4.00847	3.53508	3.64174	3.43833	3.14481	3.05802	2.58626	1.4139	2.71032	2.5643	3.17143	3.20037	2.27846	2.7869
Symphalangus syndactylus	M	3.11178	3.22186	3.91779	3.854	3.51529	3.30828	3.86224	3.1082	1.82524	3.02519	3.51895	3.33732	3.94575	3.07339	3.13826	3.6278	3.49692	3.66822	4.46434	3.06323	2.32542	2.77822	2.57252	3.45388	4.2014	3.85817	2.28902	3.18243	3.47424	4.20033	3.80223	3.59021	4.0289	3.5231	3.67408	3.40596	3.10607	3.04857	2.60911	1.22252	2.56942	2.4556	3.04911	3.10242	2.26791	2.73706
Symphalangus syndactylus	M	3.13702	3.28661	3.91556	3.87917	3.52433	3.20422	4.03446	3.30017	2.01425	3.23471	3.63405	3.33878	4.07	3.1869	3.19079	3.71326	3.62691	3.78519	4.57232	2.7208	2.5005	3.03475	2.58794	3.64789	4.25108	3.90871	2.40803	3.20104	3.59648	4.31169	3.72572	3.62278	4.07226	3.54271	3.66364	3.48793	3.21792	3.25125	2.74281	1.44851	2.72836	2.59447	3.22232	3.21168	2.48201	2.89636
Symphalangus syndactylus	M	3.04505	3.32739	3.92243	3.72952	3.47208	3.36562	3.94623	3.21259	1.83771	3.17738	3.6032	3.25394	4.00303	3.20097	3.20469	3.71768	3.60522	3.72123	4.53693	2.87936	2.33354	2.97275	2.54713	3.59291	4.25492	3.91174	2.522	3.02475	3.46539	4.25949	3.75651	3.608	4.0159	3.52465	3.64657	3.45426	3.24698	3.15478	2.47189	1.32288	2.70512	2.6128	3.13508	3.18183	2.4744	2.64755
Symphalangus syndactylus	M	3.14216	3.2292	3.87918	3.89309	3.52543	3.2645	3.95641	3.23012	2.18784	3.14691	3.62813	3.19013	3.99908	3.21433	3.21545	3.7353	3.58231	3.74947	4.51134	2.89816	2.43181	2.99167	2.75958	3.58805	4.26779	3.86169	2.16672	3.07971	3.38326	4.20581	3.85739	3.73494	4.02504	3.474	3.65209	3.44505	3.24109	3.18242	2.82295	1.37867	2.56518	2.42678	3.06331	3.01829	2.3104	2.94059
Symphalangus syndactylus	M	3.10449	3.1506	3.90122	3.84659	3.45095	3.29013	3.91569	3.14639	2.10217	3.10249	3.54323	3.29622	3.95517	3.0608	3.09415	3.65666	3.44868	3.65322	4.48532	2.97293	2.01122	2.91626	2.53103	3.39201	4.1657	3.77645	2.17172	3.03435	3.35727	4.15596	3.67584	3.65659	3.95089	3.44936	3.61089	3.42956	3.09685	2.95119	2.49759	1.02149	2.4977	2.41309	2.91846	3.04794	2.16677	2.63049
Symphalangus syndactylus	M	3.25307	3.2263	3.99254	3.95614	3.61606	3.41938	3.9413	3.16988	1.94841	3.12111	3.56682	3.40226	3.97568	3.23089	3.25994	3.70812	3.61849	3.77223	4.55237	3.03124	2.40116	2.94719	2.49795	3.46985	4.1819	3.86704	2.02293	3.22468	3.59247	4.30533	3.82337	3.67092	4.05949	3.52703	3.65357	3.49182	3.26154	3.24429	2.66731	1.3693	2.73003	2.52516	3.14906	3.17323	2.43204	2.83398
Symphalangus syndactylus	M	3.08252	3.2528	3.98022	3.88972	3.5807	3.12799	3.94297	3.23091	1.45796	3.23336	3.59065	3.34517	3.99147	3.09999	3.05547	3.63309	3.60589	3.68187	4.47795	3.10305	2.02721	2.96998	2.65983	3.6698	4.25849	3.94447	2.42795	3.10175	3.4923	4.26252	3.81351	3.63109	4.01337	3.49488	3.66949	3.45438	3.19363	3.05887	2.36376	1.59833	2.57175	2.45681	2.92634	3.09135	2.44703	2.63003
Symphalangus syndactylus	M	3.0878	3.36363	3.94818	3.78443	3.45811	3.1758	3.98773	3.21794	2.14307	3.13585	3.57088	3.28917	4.03317	3.16099	3.19132	3.66956	3.55964	3.71533	4.5497	2.82022	2.305	3.11805	2.697	3.43812	4.22262	3.83317	2.34131	2.99108	3.53391	4.23451	3.75739	3.62721	3.96984	3.42182	3.627	3.42943	3.22378	3.08099	2.76237	1.34637	2.6245	2.42642	3.08621	3.10599	2.10578	2.83157
Symphalangus syndactylus	M	3.03458	3.29535	3.95753	3.91042	3.54405	3.20387	3.96867	3.24359	1.80838	3.20305	3.57978	3.25555	4.01353	3.23115	3.2395	3.69429	3.66929	3.76706	4.51201	2.89616	2.14469	3.09847	2.51464	3.45751	4.18861	3.8636	2.50231	3.00285	3.46956	4.23396	3.86397	3.65567	4.05522	3.5128	3.65345	3.45563	3.2507	3.13927	2.642	1.44739	2.6958	2.4884	3.04715	3.16449	2.43235	2.84235
Symphalangus syndactylus	M	3.08445	3.28867	4.06931	3.92377	3.71842	3.29878	4.04266	3.20742	2.00554	3.13765	3.56961	3.19006	4.08828	3.21069	3.17815	3.63823	3.54293	3.70992	4.55964	2.97699	2.26256	3.03255	2.67659	3.55474	4.24131	3.89195	2.65618	3.00024	3.51857	4.27776	3.77958	3.71233	4.09879	3.55626	3.62367	3.43449	3.17887	3.2328	2.73008	1.48467	2.66714	2.56643	3.22786	3.16116	2.47384	2.929
Symphalangus syndactylus	M	3.30062	3.28512	4.05987	3.93354	3.67658	3.1639	3.98975	3.23114	2.27891	3.18714	3.53259	3.29954	4.05693	3.10488	3.14638	3.68039	3.61343	3.76619	4.58967	3.16921	2.36257	2.96762	2.72941	3.62347	4.29881	3.98798	2.54636	3.1721	3.63096	4.31425	4.01923	3.61668	3.99149	3.50824	3.5857	3.41437	3.22588	3.14648	2.58963	1.42246	2.69204	2.57329	3.10855	3.2019	2.42823	2.769
Hoolock hoolock	F	2.96149	3.23672	3.8662	3.85865	3.1561	3.09887	3.78473	3.09487	1.63148	3.06842	3.46601	3.24102	3.86022	2.90606	2.90939	3.45741	3.45789	3.63932	4.36057	2.7797	2.33761	2.89427	2.48073	3.35075	4.27068	3.89214	2.21583	2.88397	3.36849	4.17118	3.75356	3.49967	3.91163	3.35236	3.64015	3.43221	3.14809	2.95321	2.14992	1.22696	2.52938	2.64839	3.04241	3.07179	2.43612	2.28209
Hoolock hoolock	F	3.08786	3.21281	3.89019	3.83982	3.37575	3.19663	3.73494	2.97825	1.62996	2.99574	3.4685	3.31775	3.81223	3.0355	3.03954	3.4256	3.41786	3.64549	4.35631	3.00133	2.20492	2.75903	2.42586	3.36487	4.12363	3.81574	2.26836	2.85481	3.32113	4.07218	3.8068	3.49582	3.9086	3.34081	3.58253	3.40331	3.15858	3.06508	2.5835	1.15999	2.41789	2.46392	3.09393	3.01765	2.2756	2.74538
Hoolock hoolock	F	3.03784	3.14415	3.83071	3.7694	3.2799	3.17259	3.77341	3.06073	1.80331	3.04402	3.45782	3.3627	3.8719	3.02167	3.06995	3.50121	3.42027	3.63076	4.40374	2.82192	2.33263	2.68218	2.37294	3.28683	4.11678	3.79873	2.4979	2.76821	3.31772	4.08606	3.6869	3.49442	3.84392	3.3362	3.51612	3.3025	3.11698	3.0993	2.71023	0.785662	2.49392	2.34195	3.0381	2.99231	2.00751	2.7609
Hoolock hoolock	F	2.86989	3.07693	3.70258	3.75759	3.16772	2.97545	3.7352	2.96618	1.75296	2.95706	3.36352	3.19912	3.79891	2.8777	2.85896	3.32191	3.31613	3.53639	4.26356	2.80516	2.14642	2.59118	2.43323	3.18603	3.99869	3.67651	2.25648	2.83188	3.22344	4.06394	3.71746	3.48432	3.85192	3.33129	3.46572	3.29888	2.99935	2.90613	2.45022	1.0866	2.32258	2.29231	2.90479	2.90718	1.85917	2.54618
Hoolock hoolock	F	3.08057	3.17713	3.83	3.786	3.3762	3.15959	3.73735	2.92766	1.56855	2.9379	3.41852	3.31916	3.83312	2.89824	2.94553	3.43284	3.36176	3.56145	4.34763	2.88858	2.07077	2.94787	2.57428	3.40365	4.13843	3.79528	2.30852	3.16693	3.29735	4.1866	3.62616	3.51794	3.87741	3.28142	3.49085	3.29669	3.1027	3.10381	1.69949	1.43653	2.39081	2.70845	3.09279	3.03478	2.6427	2.20567
Hoolock hoolock	F	3.11663	3.08897	3.82273	3.70841	3.21468	3.07042	3.75036	2.96454	1.82843	2.9154	3.35813	3.22402	3.84335	2.82502	2.87269	3.42106	3.34866	3.52594	4.36668	2.92363	2.2376	2.82048	2.50899	3.2148	4.03407	3.70655	2.33855	3.01676	3.38386	4.11024	3.78056	3.46353	3.88035	3.33055	3.51809	3.28568	2.97981	3.04075	2.48092	1.15339	2.24848	2.35218	3.02971	2.93919	2.0738	2.64828
Hoolock hoolock	F	3.01664	3.18195	3.86206	3.83194	3.45974	3.1518	3.84892	3.08014	1.74155	3.05903	3.43922	3.21806	3.90445	2.97544	3.03996	3.49386	3.47715	3.6638	4.39302	2.89415	2.21859	2.82967	2.41817	3.35135	4.10273	3.75254	2.49773	3.00687	3.3801	4.18848	3.73156	3.62136	3.94298	3.38681	3.51664	3.29509	3.05157	3.10631	2.71242	1.31114	2.37913	2.27677	3.09436	2.93524	1.80389	2.85525
Hoolock hoolock	F	3.01383	3.14656	3.87105	3.74808	3.23217	3.14152	3.71244	2.87958	1.70663	2.91901	3.32198	3.29675	3.78852	2.99142	3.0067	3.39763	3.36796	3.57465	4.32511	3.05198	2.03251	2.7044	2.42409	3.19919	4.07901	3.76412	2.42471	2.79337	3.28832	4.1477	3.75917	3.55177	3.86207	3.30885	3.51747	3.27865	3.02197	2.99539	2.35057	1.17568	2.36416	2.42738	3.01999	2.93853	2.09726	2.55182
Hoolock hoolock	F	2.97981	2.98732	3.75507	3.81412	3.22535	2.94365	3.64186	2.8768	1.40158	2.83888	3.29873	3.22531	3.75652	2.85204	2.80599	3.30215	3.4023	3.52319	4.26135	2.77278	2.18015	2.64043	2.1713	3.15082	4.00057	3.68937	2.2685	2.76628	3.16671	3.9956	3.78801	3.40687	3.81056	3.25951	3.45672	3.23192	2.93212	2.85242	2.30505	1.18777	2.32494	2.31759	2.92221	2.91599	1.85618	2.49693
Hoolock hoolock	F	2.96701	3.12753	3.78098	3.81768	3.29756	3.02746	3.74073	3.02325	1.7844	2.98133	3.43459	3.25029	3.83557	2.94488	2.95686	3.42468	3.31536	3.55515	4.32308	2.96003	2.10183	2.68458	2.43498	3.35567	4.02867	3.71906	2.22448	2.99576	3.33359	4.10484	3.70538	3.51906	3.89921	3.3583	3.55572	3.32961	3.03549	2.95117	2.47014	1.20673	2.33169	2.38398	3.00962	2.97581	2.06477	2.65499
Hoolock hoolock	F	3.17691	3.12507	3.88781	3.88752	3.37344	3.05071	3.76188	3.05371	1.6399	3.07217	3.36416	3.30084	3.86781	2.99581	2.98652	3.43038	3.46034	3.63277	4.3802	3.01486	2.31792	2.79112	2.42277	3.38883	4.09673	3.76525	2.37382	2.88623	3.32083	4.10883	3.65709	3.46165	3.87014	3.27523	3.51273	3.3006	2.99504	2.98268	2.5378	1.18429	2.40165	2.44985	3.08965	2.99422	1.97664	2.66394
Hoolock hoolock	F	3.06084	3.01593	3.71197	3.77348	3.31223	3.03819	3.75192	3.03986	1.84098	3.0105	3.45309	3.32335	3.86477	2.94245	2.94631	3.4493	3.40331	3.61054	4.33149	2.72952	2.37017	2.65378	2.47209	3.32256	4.05453	3.71519	2.23198	2.89682	3.30493	4.05625	3.68397	3.50424	3.89761	3.39633	3.5517	3.34765	3.1171	2.99772	2.58919	1.20671	2.34559	2.39636	3.10237	3.04201	1.76028	2.7594
Hoolock hoolock	F	3.00381	3.09644	3.75106	3.79643	3.37151	3.12033	3.80978	3.03618	2.01265	2.97854	3.40112	3.23183	3.868	2.93581	2.97798	3.46082	3.37054	3.60175	4.36733	2.7249	2.12474	2.80195	2.39663	3.20833	4.06682	3.75118	2.43882	3.099	3.41048	4.14344	3.75549	3.49106	3.87178	3.2941	3.52545	3.33884	3.05683	3.00072	2.52532	1.22207	2.40147	2.39541	3.04323	3.05293	1.8277	2.6797
Hoolock hoolock	F	2.95528	3.19056	3.81502	3.8305	3.25388	3.12682	3.74318	3.0252	1.75095	3.02457	3.39298	3.297	3.82309	2.98542	3.03573	3.50258	3.36835	3.60549	4.33235	2.80879	2.12443	2.85262	2.421	3.31664	4.09899	3.75582	2.31636	2.92317	3.32333	4.12142	3.71509	3.43178	3.87524	3.35226	3.51613	3.30281	3.03011	2.94109	2.39152	1.18514	2.39133	2.46214	3.0691	2.99719	2.01875	2.55924
Hoolock hoolock	F	3.11854	3.13198	3.80593	3.77684	3.29348	3.10968	3.75746	2.97811	1.94682	2.95321	3.38427	3.33496	3.85834	2.99239	3.0458	3.48235	3.34629	3.57349	4.37141	2.84051	2.34016	2.78541	2.41338	3.21357	4.10634	3.78474	2.27748	2.94406	3.30427	4.09136	3.83462	3.51967	3.88686	3.32642	3.56597	3.3626	3.05364	2.95623	2.49313	1.04456	2.44437	2.36264	3.02426	2.97108	1.85474	2.64014
Hoolock hoolock	F	2.99334	3.09602	3.76377	3.74417	3.33749	3.05671	3.77515	2.9719	1.93596	2.95391	3.33758	3.18383	3.83638	2.88073	2.90536	3.43758	3.33979	3.5437	4.33481	2.80252	2.22931	2.75155	2.39265	3.31713	4.07878	3.75811	2.25207	2.91089	3.28867	4.0925	3.78092	3.45042	3.86953	3.30908	3.49349	3.29091	3.00361	2.93799	2.53113	1.19999	2.32984	2.39462	3.06533	2.93086	1.95651	2.72333
Hoolock hoolock	F	3.0354	3.03849	3.74037	3.79289	3.27258	3.07382	3.78542	3.04291	1.88638	2.9605	3.4477	3.23659	3.86612	2.85914	2.87306	3.39931	3.34803	3.55871	4.35092	2.68989	2.29704	2.76968	2.54746	3.31037	4.0831	3.79484	2.00599	3.05384	3.23516	4.09849	3.78267	3.42122	3.88603	3.36169	3.54842	3.38964	3.08769	2.99939	2.25206	1.22369	2.37835	2.56657	3.05955	3.03082	2.29435	2.43468
Hoolock hoolock	F	3.03634	3.05178	3.74472	3.81216	3.26694	3.13209	3.72783	2.9176	2.06174	2.939	3.37174	3.25587	3.8312	2.97234	3.0271	3.39317	3.29973	3.59119	4.31086	2.85084	2.06885	2.74551	2.38524	3.26457	4.08986	3.76492	2.16425	2.97102	3.27682	4.08389	3.80522	3.41341	3.86036	3.32182	3.51505	3.28477	3.02762	2.9926	2.51374	1.30596	2.46862	2.51594	3.18216	3.00375	1.80121	2.72072
Hoolock hoolock	F	2.98687	3.12767	3.78991	3.78532	3.2016	3.07397	3.76762	2.98598	1.58399	2.99038	3.38162	3.2574	3.84407	2.89321	2.81608	3.34075	3.2951	3.51594	4.3233	2.94499	2.06573	2.69629	2.42923	3.26004	4.05688	3.71869	2.48475	3.01228	3.3093	4.11939	3.68858	3.44292	3.87967	3.34479	3.51445	3.3326	3.04372	2.9706	2.48581	1.12074	2.40917	2.43925	3.08497	3.035	1.915	2.66737
Hoolock hoolock	M	2.98704	3.25012	3.90603	3.93521	3.3882	3.16068	3.82401	3.06501	1.77848	3.06462	3.49782	3.22015	3.87704	2.93306	2.98	3.51611	3.41082	3.61116	4.39916	2.73813	2.40184	2.9099	2.48954	3.43396	4.11298	3.80066	2.47842	2.82365	3.40008	4.14054	3.70324	3.5428	3.88886	3.36547	3.57292	3.39707	3.1156	3.06549	2.48075	1.3161	2.48056	2.51956	3.1111	3.05438	2.22562	2.66154
Hoolock hoolock	M	3.15849	3.21536	3.9156	3.88036	3.34689	3.33871	3.81568	3.01249	1.96192	3.00043	3.52197	3.29391	3.90636	3.05214	3.12159	3.56585	3.39319	3.63284	4.44354	2.91864	2.41841	2.8655	2.46996	3.36902	4.14747	3.82062	2.36978	2.90376	3.42546	4.21245	3.733	3.54279	3.9398	3.36759	3.58374	3.37993	3.14948	3.04673	2.57427	1.1837	2.50287	2.59414	3.14882	3.08437	2.06203	2.64895
Hoolock hoolock	M	2.88175	3.16469	3.78616	3.80901	3.21025	3.05487	3.72321	3.01111	1.665	2.91334	3.36493	3.14381	3.81831	3.02614	2.91488	3.38057	3.38746	3.5502	4.29674	2.79374	2.1199	2.75906	2.3813	3.15951	4.02444	3.73448	2.3391	2.72667	3.20108	4.06031	3.83884	3.50137	3.88604	3.34	3.54518	3.30774	3.05586	2.93664	2.51898	1.31885	2.26408	2.28552	2.97178	2.91327	1.84782	2.61776
Hoolock hoolock	M	3.11425	3.13519	3.82983	3.86306	3.38567	3.25289	3.86282	3.111	2.14023	3.11628	3.47454	3.19017	3.96256	3.11476	3.18014	3.61629	3.4357	3.70131	4.45546	2.84395	2.37904	2.84328	2.60346	3.41532	4.17261	3.7929	2.4238	3.02174	3.38155	4.15352	3.72936	3.54516	3.99587	3.43233	3.58555	3.34252	3.09243	3.17835	2.59871	1.26906	2.52461	2.54008	3.19412	3.07025	2.26941	2.75538
Hoolock hoolock	M	3.05543	3.08426	3.78321	3.72136	3.31462	3.10323	3.79263	3.00242	1.98118	2.96479	3.43711	3.2212	3.86523	2.81047	2.9033	3.48591	3.42868	3.59573	4.38261	2.91099	2.07312	2.80228	2.38938	3.18621	4.11105	3.7618	2.26283	2.95841	3.31225	4.0955	3.92543	3.54146	3.9296	3.37519	3.54957	3.39669	3.07637	3.15275	2.6327	1.20547	2.32533	2.36496	3.11763	2.99571	2.10476	2.75904
Hoolock hoolock	M	3.08238	3.14182	3.79195	3.84695	3.20558	3.21947	3.80787	2.98874	1.6835	2.99153	3.38075	3.20666	3.87392	3.02678	3.09919	3.52383	3.46495	3.62617	4.38017	2.68939	2.47019	2.81815	2.42833	3.304	4.09682	3.78199	2.49889	2.9404	3.31526	4.11035	3.74656	3.58735	3.89841	3.35454	3.46989	3.25516	3.04048	3.11074	2.68453	0.882782	2.32427	2.22663	3.07589	2.92274	1.93899	2.79652
Hoolock hoolock	M	3.1006	3.22242	3.79774	3.82907	3.39112	3.18331	3.74403	2.97886	2.12233	2.97124	3.41884	3.17542	3.82156	3.03344	3.06178	3.47756	3.36295	3.64474	4.35836	2.95072	2.28841	2.8847	2.45179	3.29603	4.12203	3.77724	2.55724	2.83392	3.43297	4.09932	3.77369	3.43869	3.90288	3.39894	3.54696	3.37212	3.08196	3.06793	2.62103	1.29471	2.31536	2.43585	3.11928	2.95227	2.16392	2.73558
Hoolock hoolock	M	3.11333	3.05558	3.78683	3.86956	3.43223	3.14529	3.80176	3.07141	2.31046	3.00997	3.4454	3.22482	3.90358	3.03251	3.09627	3.57356	3.42506	3.67871	4.40138	2.88955	2.18484	2.73885	2.38084	3.32806	3.9928	3.62074	2.37087	2.86779	3.34132	4.09916	3.5692	3.51149	3.92541	3.38009	3.44957	3.23206	3.06247	3.14155	2.60002	1.22903	2.48806	2.34205	3.08103	2.93559	2.24966	2.72838
Hoolock hoolock	M	3.10848	3.10047	3.80116	3.83104	3.288	3.04113	3.74748	3.05665	2.18632	3.02293	3.44154	3.25577	3.87206	2.99198	3.02322	3.49359	3.3559	3.60975	4.36701	2.81862	2.41126	2.74913	2.35966	3.2863	4.11121	3.76214	2.27544	2.75874	3.33124	4.09969	3.89014	3.40236	3.86842	3.35522	3.48087	3.3388	3.06877	3.06257	2.57844	1.23512	2.42772	2.55579	3.20316	3.04511	2.14201	2.73362
Hoolock hoolock	M	3.02896	3.09126	3.75482	3.7618	3.34994	3.07039	3.71536	2.93616	1.9802	2.90678	3.39207	3.16312	3.80823	2.95337	3.00958	3.47314	3.34442	3.57895	4.31973	2.73776	2.28402	2.80047	2.3199	3.26856	4.04144	3.72875	2.46507	2.86795	3.24132	4.03577	3.87575	3.47155	3.88944	3.36918	3.54838	3.34485	3.03389	3.01921	2.57216	1.17348	2.33667	2.27109	3.00845	2.91041	1.88403	2.70688
Hoolock hoolock	M	3.10458	3.13062	3.77339	3.77804	3.37117	3.14504	3.8192	3.00399	2.09716	2.99327	3.41123	3.28587	3.90943	3.02066	3.08756	3.53813	3.44592	3.6513	4.42908	2.66605	2.52475	2.80307	2.50781	3.27422	4.10078	3.79521	2.27617	2.96054	3.35733	4.15565	4.01769	3.5399	3.90627	3.33324	3.51437	3.26956	3.0084	3.03254	2.45481	1.0916	2.38544	2.49748	3.07371	3.00649	2.10544	2.63363
Hoolock hoolock	M	2.92616	3.16175	3.83545	3.82923	3.34129	3.19175	3.83486	3.01441	2.17957	2.99353	3.43807	3.20688	3.90495	3.04995	3.0966	3.54077	3.36257	3.61373	4.35836	2.83759	2.04179	2.76027	2.33028	3.17612	4.07334	3.7652	2.41077	2.80118	3.25724	4.09615	3.94246	3.46215	3.91179	3.3609	3.53853	3.33532	3.0825	3.08891	2.62555	1.32507	2.41363	2.39163	3.11444	2.99687	1.78337	2.80872
Hoolock hoolock	M	3.02651	3.11545	3.87817	3.94848	3.37332	3.1251	3.75647	3.02006	1.73947	2.98208	3.43341	3.27125	3.8484	2.97433	2.96062	3.46994	3.38403	3.56026	4.35569	2.60544	2.44158	2.79975	2.39676	3.24525	4.12573	3.75602	2.13097	2.91969	3.28714	4.0788	3.76882	3.45237	3.87619	3.34257	3.58318	3.33152	3.04586	3.03005	2.61683	1.10773	2.38834	2.41065	3.0534	3.01545	1.97771	2.70184
Hoolock hoolock	M	2.95262	3.08175	3.75787	3.80284	3.24696	3.08959	3.76882	3.03166	2.0599	3.02609	3.41822	3.2197	3.85354	2.96683	2.98803	3.46505	3.35139	3.59467	4.35728	2.78867	2.19896	2.70103	2.49829	3.22375	4.11283	3.76554	2.22381	2.88396	3.28627	4.13104	3.85106	3.48692	3.90135	3.37538	3.5481	3.36493	3.05077	2.97136	2.61526	1.21523	2.42759	2.43784	3.07874	3.03577	1.70072	2.73833
Hoolock hoolock	M	3.0323	3.05932	3.74789	3.74279	3.37394	3.05886	3.78329	3.03499	1.54919	2.99876	3.46432	3.22591	3.86308	2.84133	2.91459	3.41892	3.4129	3.57434	4.34594	2.78072	2.42222	2.7125	2.35958	3.3134	4.0452	3.72442	2.2708	3.03323	3.29818	4.20248	3.64537	3.62775	3.95908	3.35396	3.48583	3.30829	3.05876	3.08794	1.7226	1.34912	2.32215	2.74209	3.09555	2.91885	2.68835	2.17538
Hoolock hoolock	M	3.17179	3.12119	3.80968	3.79335	3.20976	3.12118	3.72731	2.9942	1.81365	3.0236	3.40816	3.26964	3.83258	3.07376	3.05329	3.45871	3.38443	3.60462	4.37455	2.8772	2.35857	2.889	2.45764	3.36306	4.10982	3.78749	2.34027	2.87254	3.32642	4.13782	3.83999	3.51105	3.85778	3.31944	3.54412	3.30673	3.03873	2.92817	2.16849	1.1178	2.34187	2.54923	3.04792	3.02478	2.2307	2.43622
Hoolock hoolock	M	3.16375	3.13808	3.82157	3.88775	3.23406	3.15762	3.82721	3.11242	2.50753	3.13244	3.45906	3.30412	3.92341	3.10424	3.15822	3.60457	3.37431	3.68701	4.42455	2.82949	2.51349	2.75073	2.41262	3.28183	4.14513	3.85378	2.24166	2.88825	3.29575	4.09401	3.90241	3.49847	3.92421	3.38922	3.60446	3.38571	3.08705	3.21311	2.72475	1.03445	2.43849	2.56294	3.23226	3.08379	2.17993	2.81946
Hoolock hoolock	M	3.10478	3.21418	3.86617	3.88326	3.36767	3.21495	3.84323	3.0592	2.25885	3.00833	3.45511	3.22839	3.93652	2.99062	3.05303	3.58497	3.41234	3.629	4.43278	2.77003	2.37999	2.88137	2.50103	3.32944	4.1132	3.80105	2.39872	3.0065	3.35001	4.15395	3.74137	3.56038	3.94968	3.4031	3.56659	3.40302	3.04864	3.06198	2.51832	1.18063	2.40486	2.4899	3.09692	3.05497	2.14051	2.65693
Hoolock hoolock	M	3.18764	3.02332	3.84	3.86247	3.37512	3.07741	3.85012	3.13391	1.87876	3.08673	3.46907	3.12108	3.88677	3.01667	3.03077	3.51693	3.49483	3.66168	4.44504	2.83821	2.34043	2.82959	2.44577	3.4113	4.13986	3.80008	2.39187	2.95625	3.42266	4.17538	3.80449	3.52884	3.92869	3.3888	3.49652	3.32214	3.06312	2.99603	2.46984	1.3757	2.31888	2.49404	3.11844	2.97962	2.02966	2.64154
Homo sapiens	F	3.42851	3.4754	4.48514	4.61184	4.09547	3.47176	3.89222	3.22986	2.3745	3.28086	3.69697	3.76676	4.02681	3.53	3.54858	3.87285	3.8381	4.12313	4.67486	2.03957	2.99884	3.30729	2.9737	3.85307	4.7592	4.45476	2.91093	3.25321	3.54495	4.33228	4.48793	3.67865	4.14386	3.83496	4.1537	3.95846	3.40885	3.03414	2.67874	1.57744	3.28063	3.1716	3.41856	3.82448	2.26642	2.8513
Homo sapiens	F	3.4455	3.39939	4.44274	4.60561	4.07511	3.62978	3.8633	2.91052	2.52524	3.04593	3.51358	3.64753	4.0451	3.61056	3.68744	3.85739	3.91701	4.18863	4.60862	1.92327	3.05819	3.28913	2.92357	3.81255	4.69843	4.37503	3.13803	3.34668	3.67264	4.30171	4.51107	3.63248	4.14296	3.80473	4.17489	3.99238	3.47442	2.7032	2.61742	1.80773	3.22565	2.98182	3.22493	3.72413	2.55243	2.63876
Homo sapiens	F	3.46163	3.31887	4.37522	4.58539	4.09918	3.5597	3.82173	3.01926	2.52709	3.13627	3.60038	3.72025	3.98153	3.39708	3.48407	3.80417	3.68533	4.0172	4.60509	1.62111	3.10516	3.24134	2.83386	3.83261	4.6646	4.35884	2.96618	3.42481	3.50757	4.28121	4.39948	3.63931	4.11426	3.78085	4.14485	3.97762	3.43645	2.87412	2.82736	1.4419	3.30789	3.1138	3.40261	3.78314	2.24476	2.89066
Homo sapiens	F	3.61462	3.44935	4.48749	4.59964	4.0616	3.6819	3.96142	3.14939	2.79104	3.23937	3.66215	3.80484	4.08294	3.74171	3.76766	3.9909	3.92566	4.22914	4.70183	2.16001	3.29576	3.19504	3.00951	3.93906	4.75464	4.38464	2.88028	3.51118	3.58714	4.35625	4.43202	3.80246	4.13981	3.81272	4.11696	3.92627	3.36689	3.16128	2.94146	1.27622	3.34374	3.05597	3.39614	3.7545	2.63095	2.9791
Homo sapiens	F	3.52547	3.44669	4.51966	4.64909	4.23968	3.53919	3.92849	3.20169	2.45918	3.3586	3.78082	3.75842	4.07176	3.54369	3.65472	3.85206	3.86675	4.21025	4.68267	2.10506	3.22964	3.26374	2.99844	3.92726	4.73135	4.38887	2.99902	3.52122	3.49948	4.28508	4.49839	3.79909	4.21443	3.88467	4.24039	4.03212	3.4983	2.62364	2.5879	2.06652	3.23059	3.00823	3.28862	3.73064	2.60758	2.8056
Homo sapiens	F	3.52068	3.3005	4.48285	4.67113	4.14755	3.5677	3.93215	3.04596	2.61118	3.11934	3.63362	3.69858	4.00376	3.57481	3.65395	3.89818	3.97023	4.20952	4.67802	2.12239	3.1773	3.08581	2.96924	3.95137	4.78708	4.44426	3.06529	3.69372	3.41337	4.29675	4.5603	3.71056	4.09161	3.79393	4.1209	3.98471	3.46456	2.69779	2.52091	1.70193	3.32428	3.08038	3.309	3.77521	2.57497	2.63332
Homo sapiens	F	3.55077	3.31624	4.45755	4.67715	4.22012	3.47478	3.82983	3.09718	2.62389	3.26087	3.6648	3.72486	4.0259	3.66885	3.7	3.86755	3.99654	4.28481	4.62701	2.06647	3.29902	3.08194	2.94702	4.01704	4.74613	4.4723	3.11143	3.47519	3.49477	4.29311	4.57807	3.72671	4.10579	3.72902	4.11979	3.98396	3.44453	2.76273	2.68003	1.66766	3.30762	3.12543	3.34823	3.79942	2.55088	2.79262
Homo sapiens	F	3.63958	3.38963	4.51586	4.70697	4.11641	3.58167	3.93076	3.27902	2.76049	3.36923	3.76984	3.74989	4.01119	3.78144	3.73093	3.9748	3.9665	4.26381	4.74503	2.34871	3.31245	3.24157	2.78205	4.01204	4.74967	4.49435	2.97706	3.4625	3.44956	4.37583	4.57621	3.79811	4.14116	3.65518	4.1798	3.94836	3.50356	2.92765	2.68132	1.34225	3.38752	3.14552	3.39593	3.84607	2.41212	2.76009
Homo sapiens	F	3.60923	3.28409	4.48471	4.66193	4.1247	3.53127	3.90362	3.11523	2.54818	3.1618	3.7282	3.83655	3.99667	3.62691	3.67761	3.93913	4.01701	4.23093	4.68122	1.81596	3.26573	3.08921	2.98027	3.97023	4.76957	4.39554	2.97558	3.46692	3.44268	4.24344	4.54262	3.80015	4.1249	3.7586	4.16312	3.99498	3.50637	2.92557	2.67329	1.39117	3.27912	3.02519	3.23738	3.72284	2.71773	2.76617
Homo sapiens	F	3.40461	3.43565	4.49337	4.5803	4.12595	3.67319	4.0074	3.17518	2.43406	3.28522	3.76952	3.75803	4.10342	3.69549	3.7297	3.92778	3.96577	4.23394	4.68773	1.88257	3.02661	3.24881	2.97201	3.9741	4.73239	4.42126	3.04051	3.56754	3.58886	4.32321	4.49772	3.74304	4.21665	3.90076	4.19783	4.03982	3.54139	3.03644	2.89401	1.83344	3.36415	3.1961	3.45407	3.84197	2.557	3.02122
Homo sapiens	F	3.49578	3.30117	4.43376	4.58961	4.12723	3.59787	4.00801	3.16584	2.61409	3.19583	3.68157	3.73836	4.11656	3.50094	3.6159	3.92635	3.87867	4.14964	4.67667	1.92611	3.18225	3.06605	2.96969	3.93791	4.73318	4.38979	2.89035	3.53777	3.42437	4.30222	4.44247	3.7624	4.18299	3.84088	4.1565	4.02776	3.38602	2.60688	2.72859	1.70105	3.26724	3.0591	3.31537	3.77912	2.51159	2.77075
Homo sapiens	F	3.69322	3.30278	4.49392	4.65228	4.17613	3.66807	3.93642	3.09667	2.49046	3.18923	3.78399	3.88237	4.11879	3.65788	3.75137	3.97648	3.96396	4.2033	4.71327	2.05054	3.42858	3.05941	2.84271	3.95869	4.73494	4.41898	2.8113	3.2005	3.46309	4.36209	4.42337	3.81424	4.1921	3.88646	4.20188	4.06092	3.49644	2.95458	2.6604	1.38786	3.2789	3.11679	3.38377	3.78607	2.32475	2.69697
Homo sapiens	F	3.57629	3.30203	4.42647	4.61474	4.07137	3.68661	4.151	3.20789	2.88424	3.3649	3.80092	3.81956	4.25351	3.66925	3.76185	4.00069	3.93646	4.26641	4.77243	2.21172	3.23592	2.94912	2.92556	4.0172	4.7185	4.38468	3.00051	3.34695	3.61581	4.31846	4.43389	3.73628	4.28345	3.99102	4.1267	4.04068	3.52355	3.11142	3.18151	1.78206	3.36172	3.18416	3.51049	3.87031	2.72119	3.25376
Homo sapiens	F	3.55066	3.31682	4.49759	4.60271	4.08459	3.70863	3.99898	3.06906	2.61772	3.20996	3.61061	3.82582	4.13985	3.6282	3.7215	3.9248	3.83694	4.15198	4.72101	2.04752	3.24502	3.14325	3.00915	3.91529	4.70341	4.43786	3.06648	3.52577	3.51216	4.39836	4.51855	3.82083	4.24509	3.91801	4.16527	4.05255	3.42645	3.26862	2.91517	1.81394	3.38574	3.19094	3.52585	3.86809	2.58069	3.12913
Homo sapiens	F	3.49433	3.25545	4.39022	4.58567	4.07315	3.47016	3.95258	3.22552	2.49454	3.27074	3.78983	3.75385	4.09971	3.41614	3.50785	3.88573	3.85428	4.12613	4.66845	2.11395	3.13171	2.9945	2.90454	3.91382	4.62201	4.31944	2.81719	3.32956	3.44426	4.31978	4.43593	3.79916	4.21141	3.87078	4.10114	3.96484	3.50321	2.91755	3.0097	1.91975	3.26206	3.05356	3.35869	3.76436	2.4687	2.97031
Homo sapiens	F	3.53965	3.46187	4.5242	4.67219	4.10138	3.62316	3.94581	3.12905	2.80588	3.2511	3.71653	3.80019	4.04987	3.74791	3.75674	3.96205	4.00214	4.25871	4.68847	2.35712	3.2223	3.15822	2.9585	3.97121	4.72242	4.44675	2.99102	3.38055	3.64815	4.37254	4.52448	3.74754	4.17016	3.86119	4.16545	3.92396	3.39616	3.14522	2.97053	1.61707	3.21631	3.05001	3.31533	3.66933	2.5685	2.97537
Homo sapiens	F	3.59737	3.38803	4.48427	4.61672	4.22866	3.83831	4.03027	3.1932	2.96332	3.4299	3.76586	3.86544	4.14005	3.89761	3.9558	4.11172	3.98265	4.34903	4.76364	1.8655	3.37791	3.1789	3.05655	3.98555	4.85299	4.5367	3.21719	3.45388	3.75642	4.4493	4.55503	3.83315	4.20198	3.84323	4.1961	4.03478	3.46413	3.15415	3.19039	0.854336	3.27499	3.12581	3.42724	3.82449	2.44762	3.1915
Homo sapiens	F	3.54384	3.38376	4.46717	4.59949	4.11604	3.68361	3.90812	3.09898	2.44075	3.14728	3.72236	3.82585	4.05162	3.63716	3.73005	3.95966	3.97701	4.20082	4.69174	2.29629	3.26472	3.12916	2.92142	3.69983	4.77737	4.56157	3.20676	3.64179	3.79219	4.44348	4.69455	3.59884	4.18467	3.85535	4.30442	4.05259	3.56032	3.12257	2.99353	1.4549	3.34158	3.16935	3.37306	3.81109	2.35422	3.06836
Homo sapiens	F	3.54655	3.49509	4.56867	4.63737	4.2112	3.77126	3.98889	3.1809	2.73957	3.32502	3.79912	3.94619	4.09332	3.84168	3.88971	4.05676	4.00989	4.30292	4.76823	2.06539	3.26356	3.19812	3.00318	3.94319	4.81777	4.54655	3.04972	3.52141	3.68206	4.42868	4.62597	3.72436	4.18958	3.93617	4.3063	4.08322	3.34172	3.34174	3.0818	1.75748	3.37712	3.15509	3.48093	3.83405	2.47116	3.16586
Homo sapiens	F	3.53277	3.45107	4.52338	4.62949	4.09067	3.6626	3.91556	3.1797	2.70801	3.28791	3.73356	3.85544	4.09296	3.60211	3.75039	3.96816	4.02839	4.29623	4.71318	1.81219	3.27227	3.25429	3.06238	3.78348	4.85847	4.55746	3.09405	3.45044	3.65056	4.40394	4.65988	3.68546	4.22173	3.87836	4.32625	4.09879	3.50137	3.03337	2.882	0.881277	3.34456	3.1991	3.4038	3.86207	2.45367	2.87709
Homo sapiens	F	3.55949	3.20883	4.4671	4.60365	4.09502	3.6739	3.88247	3.08187	2.61313	3.16499	3.65089	3.86429	4.03978	3.71386	3.7468	3.9546	4.00396	4.2437	4.65905	2.14861	3.21168	3.11947	2.91102	3.85746	4.72004	4.41695	3.06378	3.64196	3.46915	4.24017	4.56926	3.6913	4.0902	3.8068	4.18756	3.99259	3.41605	3.15605	2.99841	1.56201	3.08138	2.9276	3.30396	3.7031	2.40641	3.04887
Homo sapiens	F	3.51358	3.28968	4.48976	4.6478	4.10065	3.50458	3.80581	3.1443	2.61482	3.22775	3.62828	3.81566	3.99904	3.63048	3.63742	3.91247	3.97265	4.22227	4.63947	2.24686	3.12648	3.11946	2.90457	3.86771	4.76059	4.47832	3.10417	3.39968	3.44943	4.2105	4.65107	3.67722	4.12752	3.77516	4.26062	4.1003	3.48148	3.13519	3.01017	1.83206	3.27417	3.0796	3.38687	3.76741	2.72544	3.06075
Homo sapiens	F	3.55695	3.29897	4.47972	4.62841	4.10155	3.61462	3.73188	3.09533	2.39817	3.23944	3.67944	3.87151	3.94237	3.65771	3.65645	3.81324	3.9456	4.2222	4.59206	1.61526	3.37515	3.20602	2.84575	3.9536	4.71831	4.41855	3.05197	3.55046	3.43533	4.33757	4.52436	3.81327	4.15935	3.59511	4.13971	3.97817	3.52864	2.93261	2.51413	1.49296	3.29587	3.08937	3.25236	3.76746	2.64837	2.56794
Homo sapiens	F	3.61884	3.17803	4.45055	4.63662	4.1212	3.5642	3.89705	3.19883	2.8828	3.25405	3.73784	3.76755	4.04038	3.65815	3.69602	3.89899	3.89142	4.2096	4.65017	1.4604	3.38732	2.971	2.94193	3.94874	4.72822	4.38511	3.01582	3.6188	3.50988	4.20702	4.5585	3.66614	4.0841	3.81017	4.17594	4.03976	3.49193	3.32233	3.26379	1.76509	3.23466	3.04452	3.36307	3.71094	2.76449	3.29279
Homo sapiens	F	3.414	3.26869	4.43798	4.61831	3.99831	3.66176	3.75844	3.08514	2.64023	3.19744	3.68086	3.83079	3.9473	3.73619	3.73958	3.93275	3.96064	4.22841	4.57833	1.67713	3.12448	3.16681	2.80381	3.92801	4.73757	4.41846	2.8308	3.51406	3.41784	4.2405	4.47465	3.7228	4.14386	3.78418	4.23137	4.06299	3.54225	3.13143	3.00987	1.78664	3.30399	3.15207	3.37594	3.79387	2.48312	3.19088
Homo sapiens	M	3.58433	3.43984	4.49556	4.65554	4.07644	3.62517	3.88352	3.167	2.60052	3.34282	3.80031	3.84319	4.07849	3.74497	3.79931	3.94613	4.00046	4.31846	4.68902	2.1073	3.31604	3.29403	2.88755	4.0939	4.63384	4.42082	3.1239	3.72807	3.60962	4.39541	4.62021	3.91133	4.23207	3.88929	4.27107	4.1048	3.60263	3.12373	3.00108	1.42434	3.33022	3.1079	3.37381	3.83999	2.63737	2.94855
Homo sapiens	M	3.62958	3.43471	4.5666	4.71178	4.24996	3.55328	3.93589	3.12349	2.7148	3.22893	3.75916	3.80931	4.09235	3.53586	3.62777	3.90191	3.90468	4.21259	4.68053	1.76199	3.26731	3.296	2.99855	3.91629	4.72557	4.41867	3.09669	3.56781	3.64147	4.32203	4.60231	3.74645	4.1553	3.85116	4.23426	4.00022	3.47688	3.07457	2.90539	1.76207	3.26635	3.04996	3.35868	3.7504	2.68794	3.00086
Homo sapiens	M	3.60345	3.40277	4.53112	4.72878	4.31059	3.59041	3.97752	3.01903	2.77395	3.21872	3.71867	3.83847	4.0769	3.7644	3.8052	3.9931	3.9508	4.24897	4.70677	1.97244	3.3455	3.18016	3.06931	4.05653	4.76303	4.46174	3.16517	3.61743	3.65788	4.36395	4.55808	3.80637	4.17011	3.84763	4.16714	4.02744	3.34032	3.26294	3.08606	1.76566	3.31022	3.09234	3.45293	3.81767	2.62468	3.21679
Homo sapiens	M	3.66635	3.40566	4.48185	4.68848	4.17289	3.6854	3.87662	3.11125	2.86308	3.34238	3.7459	3.94152	4.0849	3.71875	3.83552	4.01467	3.97434	4.31522	4.7183	1.57832	3.37059	3.27731	2.97528	4.01383	4.7636	4.50132	3.20524	3.7091	3.53615	4.37249	4.71655	3.85434	4.18523	3.87912	4.30528	4.10371	3.46576	3.0476	2.82129	1.75676	3.30844	3.08844	3.39081	3.85489	2.5032	2.83351
Homo sapiens	M	3.63587	3.34513	4.48234	4.63311	4.13727	3.60697	4.02076	3.28311	2.67767	3.26942	3.83479	3.83767	4.18402	3.65779	3.69163	3.97117	3.97108	4.21473	4.75577	2.43435	3.28959	3.12534	2.95931	3.97252	4.70352	4.43199	3.05833	3.50842	3.60728	4.37731	4.58796	3.78116	4.28219	3.92025	4.2681	4.10234	3.57096	3.13582	3.09618	1.55294	3.34542	3.16336	3.58203	3.81225	2.43908	3.13824
Homo sapiens	M	3.55653	3.37861	4.49917	4.61352	4.18006	3.39261	3.8438	3.12893	2.08089	3.05231	3.6889	3.79851	4.05159	3.5	3.49752	3.8119	3.94805	4.13637	4.64053	1.95023	3.36439	3.11873	3.04245	3.97245	4.74548	4.44339	3.04095	3.53399	3.59563	4.36805	4.58281	3.80833	4.12398	3.80532	4.2034	4.02971	3.4457	2.78598	2.41386	1.50796	3.17987	3.01122	3.18291	3.71089	2.61484	2.48526
Homo sapiens	M	3.55586	3.33679	4.52634	4.76145	4.20678	3.62163	3.95005	3.20246	2.58658	3.27653	3.76645	3.91279	4.07916	3.71314	3.77096	3.99573	4.09869	4.33577	4.6966	1.36694	3.31749	3.26818	3.12855	4.0093	4.80935	4.50978	3.05505	3.61163	3.32201	4.34996	4.68776	3.91771	4.16478	3.82376	4.25653	4.03068	3.52582	3.09975	2.83578	1.24416	3.34527	3.11087	3.34697	3.81086	2.58589	2.89947
Homo sapiens	M	3.55861	3.26392	4.498	4.62471	4.11197	3.56639	3.92155	3.09616	2.76039	3.17287	3.65358	3.70739	4.02696	3.58677	3.63314	3.93215	4.00934	4.23527	4.64912	1.81667	3.33383	3.14216	2.71511	3.82984	4.73095	4.45762	3.23132	3.60208	3.22665	4.2692	4.66115	3.86474	4.1211	3.67084	4.16644	4.05028	3.49588	3.11016	2.94123	0.904035	3.25472	3.11741	3.39714	3.77008	2.53485	2.95417
Homo sapiens	M	3.51704	3.36258	4.53283	4.7516	4.15026	3.64602	3.94102	3.15887	2.48707	3.26936	3.70639	3.90678	4.06441	3.72156	3.74583	3.9758	4.08351	4.28646	4.67102	2.06194	3.24855	3.22317	2.90595	4.04373	4.78069	4.53065	3.01185	3.56745	3.40293	4.32067	4.64738	3.85768	4.14774	3.80145	4.27596	4.07639	3.52473	3.1244	2.78068	1.4985	3.3241	3.16144	3.40037	3.8551	2.70257	2.83738
Homo sapiens	M	3.58582	3.38017	4.53777	4.71129	4.29206	3.56742	3.82681	3.02501	2.76745	3.20788	3.66311	3.82556	3.96244	3.74879	3.75192	3.96706	4.0078	4.24494	4.6262	1.89208	3.36877	3.17887	2.89269	3.98912	4.73637	4.459	3.06688	3.64195	3.42882	4.27644	4.57477	3.79493	4.05541	3.70342	4.18565	3.96202	3.41458	3.1008	2.53288	1.69047	3.13083	2.92001	3.1569	3.60446	2.69574	2.71289
Homo sapiens	M	3.48671	3.20198	4.38834	4.64168	4.11482	3.64787	3.84043	2.92145	2.62554	3.15726	3.47773	3.83466	4.00072	3.55965	3.6444	3.86759	4.03069	4.25154	4.60977	1.68307	3.27559	3.07244	2.90652	3.96561	4.68402	4.41529	2.99317	3.48253	3.31193	4.26292	4.47793	3.79746	4.12172	3.79765	4.25226	4.0037	3.46182	2.98213	2.5929	1.42017	3.33879	3.04709	3.24177	3.72467	2.54187	2.65945
Homo sapiens	M	3.61831	3.27936	4.49517	4.64112	4.17457	3.51957	4.03256	3.23095	2.71777	3.30181	3.72332	3.84623	4.1656	3.67562	3.7299	3.99049	3.9431	4.21062	4.71537	1.94272	3.33826	3.05256	2.90746	4.0321	4.66006	4.37225	3.10131	3.53231	3.61175	4.38318	4.47107	3.7977	4.21433	3.92821	4.20192	4.05638	3.43364	3.04226	2.95472	1.94233	3.39132	3.15706	3.47595	3.79194	2.64404	3.03022
Homo sapiens	M	3.64175	3.34281	4.47492	4.65614	4.21075	3.81588	4.05904	3.20344	2.71595	3.27944	3.75045	3.86374	4.22407	3.79003	3.84393	4.07504	4.06081	4.32251	4.79791	2.02452	3.36791	3.09704	3.13107	4.1818	4.83941	4.53095	3.083	3.80711	3.67771	4.4808	4.63326	3.939	4.23489	3.91796	4.22342	4.09041	3.57738	3.16983	3.01587	1.93422	3.30066	3.14756	3.50997	3.85266	2.47311	3.0948
Homo sapiens	M	3.4673	3.30822	4.4026	4.56563	4.12126	3.42316	4.01085	3.33396	2.45141	3.3603	3.8302	3.93902	4.2103	3.5773	3.58224	3.90024	3.90256	4.16744	4.70247	2.21017	3.16231	3.02108	3.04401	3.93123	4.73833	4.4251	2.76876	3.52815	3.55531	4.35142	4.52937	3.74761	4.30163	4.00067	4.22573	4.15896	3.6101	3.1242	2.92343	1.93123	3.41046	3.1345	3.57701	3.8232	2.7116	3.11021
Homo sapiens	M	3.39823	3.3565	4.4215	4.59119	4.09207	3.63554	4.0236	3.02273	2.6857	3.13486	3.72335	3.73754	4.09336	3.75076	3.74862	3.93816	3.92312	4.20044	4.69554	2.40675	2.82733	3.13067	2.89026	3.9148	4.69987	4.38374	3.14933	3.62828	3.46656	4.29398	4.53543	3.83931	4.17326	3.80575	4.12999	4.03361	3.44741	3.21957	2.84136	2.03303	3.30267	3.19796	3.5762	3.81519	2.66546	3.12515
Homo sapiens	M	3.50344	3.43797	4.53468	4.69268	4.20386	3.7152	4.07587	3.14665	2.4539	3.20043	3.78431	3.90063	4.16336	3.78681	3.79233	3.94099	4.09562	4.31013	4.78729	1.80133	3.28604	3.22769	3.18534	4.05285	4.80365	4.57	3.16311	3.52485	3.74171	4.50009	4.72523	3.89603	4.28118	3.96009	4.32067	4.16244	3.5144	3.15765	3.12912	1.78381	3.39882	3.16171	3.4348	3.86394	2.79066	3.13078
Homo sapiens	M	3.60733	3.49436	4.6492	4.75209	4.34734	3.60659	4.11733	3.34099	2.69597	3.38142	3.8462	3.91587	4.21498	3.82115	3.81795	4.05549	4.16094	4.37762	4.837	2.02466	3.31408	3.28309	3.19585	4.05947	4.87535	4.57917	3.16057	3.6208	3.86237	4.46699	4.76567	3.82774	4.25148	3.9158	4.27987	4.11395	3.50155	3.42469	3.34169	1.86065	3.27048	3.16264	3.50145	3.84966	2.74964	3.44193
Homo sapiens	M	3.52873	3.4863	4.61531	4.72532	4.30243	3.55084	4.01611	3.25796	2.605	3.34899	3.77483	3.81016	4.13905	3.80812	3.7929	4.00001	4.0594	4.29333	4.77798	1.98177	3.23036	3.30972	2.96277	4.01518	4.77557	4.51848	3.114	3.55575	3.7008	4.37184	4.61509	3.7628	4.19389	3.76896	4.24231	4.09643	3.53782	3.33616	3.06873	1.75445	3.37219	3.14368	3.49507	3.84753	2.74173	3.17487
Homo sapiens	M	3.55053	3.55375	4.61835	4.6832	4.27253	3.68748	4.03188	3.14699	2.51628	3.19427	3.74147	3.87153	4.14638	3.75763	3.76222	3.969	4.09455	4.29043	4.78187	1.82867	3.29693	3.36632	3.08908	4.06303	4.81389	4.54551	3.27875	3.68031	3.9027	4.41692	4.62683	3.62152	4.19279	3.92018	4.28594	4.04172	3.50384	3.24316	3.14745	1.50656	3.32019	3.15159	3.52709	3.84048	2.77118	3.21262
Homo sapiens	M	3.64816	3.53084	4.59373	4.7026	4.22002	3.58455	3.9484	3.20484	2.69944	3.34735	3.781	3.81867	4.09389	3.74756	3.7439	3.94164	4.10496	4.37503	4.76919	2.39795	3.22813	3.31226	3.0833	4.08438	4.8146	4.56092	3.28852	3.60495	3.69667	4.41634	4.66661	3.78477	4.20598	3.8547	4.20951	3.99009	3.5018	3.32744	3.11382	1.79305	3.31267	3.08648	3.35068	3.7604	2.70784	3.18353
Homo sapiens	M	3.59473	3.4537	4.54962	4.73392	4.18352	3.59851	4.02167	3.3381	2.8303	3.39408	3.86869	3.93696	4.1968	3.80574	3.83769	4.06868	4.07431	4.34881	4.76076	2.0483	3.36986	3.23005	3.06376	4.15058	4.82632	4.48586	3.31584	3.65004	3.65243	4.34198	4.60256	3.83263	4.25393	3.92471	4.24912	4.07565	3.54421	3.28067	3.25956	1.69669	3.28199	3.11869	3.52464	3.81933	2.72098	3.31565
Homo sapiens	M	3.59903	3.39399	4.51698	4.62424	4.02095	3.63483	3.9784	3.19342	2.33998	3.29418	3.83248	3.75124	4.09726	3.76462	3.71439	3.89966	4.04209	4.26344	4.71449	1.79241	3.34621	3.3091	3.01934	4.01607	4.78267	4.46844	3.26479	3.64852	3.60442	4.36815	4.55723	3.77424	4.1285	3.82374	4.16823	3.99988	3.29892	3.06039	3.05911	1.65011	3.28083	3.13082	3.36861	3.83393	2.60433	3.05102
Homo sapiens	M	3.65261	3.31819	4.50375	4.64467	4.18358	3.73972	3.89262	3.14522	2.87248	3.31293	3.73226	3.80508	4.04535	3.77989	3.84968	4.0361	4.05632	4.3467	4.71765	1.82906	3.2995	3.24756	2.96065	3.99894	4.79503	4.43441	3.27164	3.68744	3.64598	4.32763	4.53994	3.75382	4.15188	3.8499	4.19469	4.02857	3.44986	3.3001	3.23972	1.54388	3.35002	3.10965	3.37324	3.81324	2.68938	3.21863
Homo sapiens	M	3.59158	3.35518	4.51376	4.62329	4.05134	3.65639	3.84329	3.12009	2.57907	3.16847	3.68022	3.74118	4.04111	3.75513	3.7197	3.91466	4.01661	4.24682	4.67118	1.41818	3.35299	3.18778	3.09406	4.03988	4.76297	4.42728	3.16413	3.75814	3.44965	4.30819	4.53582	3.76066	4.2318	3.85398	4.31205	4.10533	3.49308	3.24988	3.11053	1.70146	3.38716	3.18933	3.44089	3.84207	2.58744	3.13493
Homo sapiens	M	3.55105	3.33936	4.53573	4.67334	4.18022	3.64798	3.98662	3.20898	2.63836	3.25277	3.76573	3.83039	4.1465	3.70584	3.74095	3.98736	4.04592	4.26177	4.71537	1.76328	3.38659	3.17203	3.07842	4.04059	4.78864	4.47243	3.13027	3.62332	3.49813	4.3014	4.69673	3.74071	4.19547	3.90105	4.32016	4.08765	3.47094	3.09509	3.21774	1.66376	3.30396	3.16424	3.35009	3.81606	2.69739	3.29194
