# Supplementary material for: Is the human chin a spandrel? Insights from an evolutionary analysis of ape craniomandibular form
Source: PLoS One. 2026 Jan 29;21(1):e0340278. doi: 10.1371/journal.pone.0340278 (PMC12854472; doi:10.1371/journal.pone.0340278)
Supplement: S5 Table — Trait names match those used in S3 Table. Ancestral node numbers match those used in Fig 1. (XLSX) [file pone.0340278.s005.xlsx]

## Sheet: Sheet1
		CI			CI			CI			CI			CI			CI			CI			CI			CI			CI			CI			CI			CI			CI			CI			CI
Ancestor	Node number	PNS-APET	0.025	0.975	APET-BA	0.025	0.975	BA-SP	0.025	0.975	SP-SP	0.025	0.975	SP-ZI	0.025	0.975	ZI-C/P3	0.025	0.975	IS-PNS	0.025	0.975	IS-C/P3	0.025	0.975	IS-SUB	0.025	0.975	SUB-C/P3	0.025	0.975	C/P3-C/P3	0.025	0.975	MT-MT	0.025	0.975	MT-IS	0.025	0.975	ZS-AM1	0.025	0.975	ZS-C/P3	0.025	0.975	IS-ZS	0.025	0.975
PanTTPanTS	1	3.59708	3.57351	3.62065	3.50309	3.48313	3.52306	4.23111	4.21583	4.24639	4.24084	4.2243	4.25738	3.91582	3.89361	3.93803	3.72376	3.69728	3.75023	4.28516	4.25913	4.31119	3.6007	3.57534	3.62606	3.27249	3.23429	3.3107	3.57421	3.55378	3.59464	4.03447	4.01136	4.05758	3.71082	3.69154	3.73011	4.31755	4.29418	4.34091	3.94805	3.91945	3.97664	3.99238	3.962	4.02277	4.26182	4.23471	4.28892
PanT	2	3.58491	3.51628	3.65353	3.49501	3.43689	3.55313	4.22754	4.18306	4.27203	4.23899	4.19085	4.28714	3.91366	3.84901	3.97832	3.69839	3.62131	3.77547	4.26221	4.18643	4.338	3.58219	3.50837	3.65602	3.2567	3.14549	3.3679	3.55666	3.4972	3.61613	4.01506	3.94778	4.08234	3.69845	3.64231	3.7546	4.3017	4.23369	4.36972	3.92402	3.84079	4.00726	3.96595	3.8775	4.05441	4.23754	4.15864	4.31644
Pan	3	3.54489	3.44438	3.64539	3.48318	3.39805	3.56831	4.21964	4.15448	4.28479	4.23489	4.16437	4.30541	3.90991	3.81521	4.00461	3.65798	3.54509	3.77087	4.2191	4.10811	4.3301	3.53385	3.42573	3.64198	3.20107	3.03819	3.36395	3.51525	3.42815	3.60235	3.96914	3.8706	4.06768	3.66391	3.58168	3.74614	4.2666	4.16699	4.36622	3.88573	3.76382	4.00765	3.9268	3.79724	4.05635	4.19315	4.07759	4.30871
HomoPan	4	3.6406	3.45452	3.82668	3.52398	3.36637	3.68158	4.33001	4.20938	4.45064	4.33207	4.20151	4.46263	4.05433	3.87899	4.22967	3.7497	3.54069	3.95872	4.24434	4.03883	4.44984	3.49295	3.29277	3.69313	2.99673	2.69516	3.29829	3.49068	3.32942	3.65194	3.95929	3.77684	4.14173	3.72897	3.57673	3.88122	4.31513	4.13069	4.49956	3.90833	3.68262	4.13404	3.95745	3.71759	4.19731	4.20463	3.99068	4.41858
GorBBGorBG	5	3.95991	3.90491	4.0149	3.74137	3.69479	3.78795	4.40326	4.36761	4.43891	4.24765	4.20906	4.28624	4.24968	4.19785	4.3015	4.09905	4.03727	4.16082	4.65034	4.5896	4.71108	3.8148	3.75563	3.87396	3.27144	3.18231	3.36056	3.75073	3.70307	3.7984	4.22779	4.17387	4.28171	3.78272	3.73772	3.82771	4.68268	4.62816	4.73719	4.24125	4.17454	4.30796	4.33038	4.25948	4.40127	4.54826	4.48503	4.6115
Gor	6	3.87671	3.74283	4.01059	3.72839	3.61499	3.84179	4.38908	4.30229	4.47588	4.26127	4.16733	4.35521	4.21434	4.08818	4.34049	4.02395	3.87357	4.17434	4.55679	4.40893	4.70465	3.74722	3.60319	3.89125	3.13758	2.92061	3.35456	3.69022	3.57419	3.80625	4.17082	4.03955	4.30209	3.77921	3.66967	3.88875	4.59896	4.46626	4.73167	4.20907	4.04667	4.37147	4.27385	4.10126	4.44643	4.4866	4.33265	4.64054
GorHomoPan	7	3.68291	3.48911	3.87672	3.56467	3.40052	3.72881	4.32925	4.20361	4.45489	4.29939	4.16342	4.43537	4.076	3.89339	4.25862	3.80012	3.58244	4.01781	4.30802	4.09399	4.52205	3.54574	3.33725	3.75423	3.00966	2.69558	3.32374	3.5288	3.36085	3.69676	4.00035	3.81033	4.19036	3.73008	3.57152	3.88864	4.37186	4.17977	4.56396	3.95744	3.72236	4.19252	4.01015	3.76033	4.25997	4.25589	4.03305	4.47872
Pongo	8	3.76617	3.67521	3.85713	3.66515	3.58811	3.74219	4.26849	4.20953	4.32746	4.18197	4.11815	4.24579	4.13649	4.05078	4.2222	3.86951	3.76734	3.97168	4.39203	4.29157	4.49248	3.69674	3.59889	3.7946	3.29215	3.14474	3.43955	3.6386	3.55977	3.71742	4.15056	4.06137	4.23974	3.78225	3.70783	3.85667	4.44553	4.35537	4.53568	4.03013	3.9198	4.14047	4.11158	3.99433	4.22882	4.37393	4.26935	4.47851
PongoGorHomoPan	9	3.56297	3.27728	3.84865	3.49797	3.256	3.73994	4.19526	4.01006	4.38046	4.15217	3.95172	4.35261	3.9305	3.66131	4.19969	3.67242	3.35153	3.99331	4.21972	3.90421	4.53522	3.48269	3.17536	3.79002	2.82529	2.3623	3.28827	3.44903	3.20145	3.69661	3.92174	3.64163	4.20184	3.63215	3.39841	3.86588	4.28144	3.99828	4.5646	3.76073	3.4142	4.10726	3.81272	3.44446	4.18098	4.11923	3.79075	4.44771
HyloAHyloM	10	2.9258	2.81912	3.03249	2.97087	2.88051	3.06123	3.71705	3.64789	3.78621	3.80922	3.73437	3.88408	3.23241	3.13189	3.33294	3.00902	2.88918	3.12885	3.66013	3.54231	3.77796	2.98636	2.87159	3.10113	1.64156	1.46867	1.81446	2.95821	2.86576	3.05067	3.37364	3.26903	3.47824	3.1016	3.01431	3.18888	3.72559	3.61984	3.83133	2.86814	2.73873	2.99755	2.81571	2.67819	2.95324	3.31784	3.19517	3.44051
Hylo	11	2.95495	2.81767	3.09223	2.99218	2.87591	3.10846	3.73635	3.64736	3.82535	3.81345	3.71713	3.90977	3.25847	3.12912	3.38783	3.02851	2.87431	3.18271	3.67893	3.52732	3.83054	2.99588	2.8482	3.14356	1.67538	1.4529	1.89785	2.96315	2.84417	3.08212	3.37603	3.24143	3.51062	3.11574	3.00342	3.22806	3.74388	3.60781	3.87995	2.88471	2.71819	3.05123	2.83932	2.66236	3.01627	3.34203	3.18419	3.49988
SymHylo	12	3.09771	2.92022	3.27521	3.17229	3.02195	3.32263	3.87188	3.75681	3.98694	3.85844	3.7339	3.98298	3.42329	3.25604	3.59054	3.20504	3.00567	3.40441	3.85265	3.65662	4.04867	3.10872	2.91777	3.29967	1.90875	1.6211	2.1964	3.0752	2.92137	3.22902	3.5002	3.32617	3.67423	3.27086	3.12564	3.41608	3.91915	3.74322	4.09508	3.08213	2.86683	3.29743	3.09375	2.86495	3.32255	3.56362	3.35953	3.7677
HoolSymHylo	13	3.10506	2.92633	3.2838	3.17626	3.02488	3.32764	3.87411	3.75824	3.98998	3.86201	3.73661	3.98741	3.4252	3.25679	3.59361	3.20875	3.00799	3.40951	3.85449	3.6571	4.05188	3.10924	2.91696	3.30152	1.93016	1.6405	2.21981	3.07713	2.92224	3.23202	3.50324	3.328	3.67848	3.27787	3.13164	3.4241	3.92276	3.7456	4.09991	3.08883	2.87203	3.30563	3.10313	2.87274	3.33352	3.56884	3.36333	3.77435
HomAncestor	14	3.49429	3.18151	3.80706	3.44971	3.1848	3.71463	4.14709	3.94432	4.34986	4.10865	3.88919	4.3281	3.85471	3.55999	4.14943	3.60288	3.25155	3.9542	4.16494	3.81951	4.51037	3.42668	3.0902	3.76316	2.69102	2.18413	3.19792	3.39325	3.12219	3.66431	3.85897	3.5523	4.16563	3.57901	3.32311	3.83491	4.22764	3.91763	4.53766	3.65995	3.28056	4.03935	3.70629	3.30311	4.10947	4.03668	3.67705	4.39631
[truncated: 90 more columns]
